# Supplementary material for: Genetic Regulation of Caenorhabditis elegans Lysosome Related Organelle Function
Source: PLoS Genet. 2013 Oct 24;9(10):e1003908. doi: 10.1371/journal.pgen.1003908 (PMC3812091; doi:10.1371/journal.pgen.1003908)
Supplement: Table S1 — LRO Nile red in eri-1 mutants treated with RNAi to 407 genes previously annotated to have feeding Nile red phenotypes and 164 metabolic genes. (XLSX) [file pgen.1003908.s005.xlsx]

## Sheet: Sheet1
Table S1: LRO Nile red in eri-1 mutants treated with RNAi to 407 genes previously annotated to have feeding Nile red phenotypes and 164 metabolic genes.
RNAi clone PCR Primer Pairs	N	mean LRO Nile Red	median	S.D.	Uncorrected P	Adjusted P	Ashrafi et al. designation OR gene description if not in original set
F14H8.1	3	0.24995	0.17661	0.21502	7.1313e-14	4.0292e-11	Low LRO Nile red
K04E7.2	5	0.26204	0.2288	0.17428	1.1651e-19	6.6411e-17	Low LRO Nile red
Y111B2C.e	5	0.39549	0.46774	0.26162	2.9806e-14	1.69e-11	Low LRO Nile red
C33D3.1	4	0.40827	0.41392	0.2359	6.8682e-12	3.8256e-09	elt-2
F59F5.2	6	0.41208	0.36197	0.13177	3.0297e-16	1.7239e-13	Low LRO Nile red
T07A9.9	5	0.42046	0.38645	0.19004	1.041e-13	5.8715e-11	GTP-binding protein
Y57G11C.17	3	0.4547	0.41952	0.073496	1.0689e-08	5.7719e-06	Low LRO Nile red
W03C9.3	6	0.46101	0.48292	0.15921	3.6835e-14	2.0848e-11	Low LRO Nile red
F52C6.12	5	0.4761	0.46577	0.068959	4.5958e-12	2.5645e-09	Low LRO Nile red
F14D12.2	6	0.47972	0.38265	0.1918	2.799e-13	1.5758e-10	Low LRO Nile red
ZK131.8	5	0.48284	0.26071	0.46228	3.6919e-10	2.0342e-07	Low LRO Nile red
C34G6.4	6	0.50362	0.54792	0.096478	1.0516e-12	5.8786e-10	Low LRO Nile red
B0286.4	6	0.5344	0.46867	0.18999	3.1484e-11	1.7474e-08	Low LRO Nile red
F22A3.5	6	0.5415	0.44577	0.28581	1.6539e-10	9.146e-08	Low LRO Nile red
M01B12.5	5	0.54453	0.58689	0.1788	1.5319e-09	8.3644e-07	Low LRO Nile red
F22A3.4	6	0.56309	0.51619	0.18263	3.2209e-10	1.778e-07	Low LRO Nile red
T19D2.2	6	0.57773	0.63349	0.18318	1.0647e-09	5.8347e-07	Low LRO Nile red
F13D11.1	6	0.57797	0.57667	0.057419	5.5019e-10	3.0261e-07	Low LRO Nile red
B0554.6	6	0.58294	0.51017	0.26404	3.3884e-09	1.8399e-06	Low LRO Nile red
F20D12.2	6	0.58498	0.5213	0.24144	3.167e-09	1.7229e-06	Low LRO Nile red
F53H8.1	6	0.59224	0.60095	0.085318	1.9434e-09	1.0592e-06	Low LRO Nile red
Y67A6A.1	6	0.59709	0.65934	0.21081	6.1724e-09	3.3393e-06	High LRO Nile red
F20H11.2	6	0.59736	0.61562	0.15856	4.2753e-09	2.3172e-06	Low LRO Nile red
F56F3.4	6	0.60882	0.52906	0.31277	3.9213e-08	2.1058e-05	High LRO Nile red
C32E12.4	5	0.61794	0.75491	0.35433	7.982e-07	0.00042384	CRF1 like
R11A5.1	6	0.62373	0.59759	0.15166	3.185e-08	1.7135e-05	Low LRO Nile red
Y57A10A.l	6	0.63552	0.6557	0.17714	8.9817e-08	4.8142e-05	Low LRO Nile red
C47D12.1	6	0.6422	0.65233	0.091377	9.8911e-08	5.2917e-05	Low LRO Nile red
Y71H2_389.a	6	0.65199	0.67788	0.2233	4.0027e-07	0.00021334	Low LRO Nile red
C18G1.2	6	0.65606	0.57042	0.20209	4.6475e-07	0.00024725	Tx factor
C14A4.12	6	0.66638	0.70032	0.19779	9.3414e-07	0.00049509	Low LRO Nile red
T27B1.1	6	0.68047	0.66108	0.18425	2.2861e-06	0.0012025	osm-1
D2089.2	6	0.68349	0.69678	0.086794	1.9353e-06	0.0010218	Low LRO Nile red
C06E7.3	6	0.6919	0.68108	0.10991	3.6758e-06	0.0019298	Low LRO Nile red
K04A8.10	5	0.69285	0.82388	0.31241	4.6625e-05	0.023639	UDP-glucuronosyl and UDP-glucosyl transferase
W09G3.1	6	0.69601	0.73152	0.17934	6.312e-06	0.0033012	Low LRO Nile red
ZK1127.7	6	0.69616	0.67584	0.15268	5.6854e-06	0.0029792	cin-4
T20F7.6	6	0.6977	0.61322	0.24984	1.0208e-05	0.0053185	AMPK, gamma subunit
F20D1.9	6	0.70031	0.65937	0.16535	7.8751e-06	0.0041108	Low LRO Nile red
F25H2.6	5	0.70183	0.82477	0.37343	0.00010249	0.05063	Serine/threonine protein kinase GPBP
H02I12.8	6	0.70352	0.66427	0.18097	1.0373e-05	0.0053941	cyp-31A2
Y51H7_B.5b	6	0.70725	0.72009	0.13376	1.101e-05	0.0057143	Low LRO Nile red
C02F4.2	6	0.70992	0.69427	0.22802	1.9533e-05	0.010099	Low LRO Nile red
F55A8.2	6	0.71514	0.61344	0.2319	2.7528e-05	0.014122	egl-4
T01G9.2a	6	0.71682	0.68721	0.19531	2.5701e-05	0.01321	unknown (ST up)
C47D12.7	6	0.71684	0.73362	0.23337	3.0766e-05	0.015752	Low LRO Nile red
C18E9.5	6	0.71827	0.74905	0.14654	2.33e-05	0.012023	Low LRO Nile red
F46B6.8	5	0.72165	0.70184	0.23479	0.00015559	0.076085	Triglyceride lipase
Y57A10A.bb	6	0.72167	0.74245	0.17761	3.2281e-05	0.016496	Low LRO Nile red
Y47D9A.e	6	0.72184	0.72639	0.18646	3.3787e-05	0.017231	High LRO Nile red
T27A8.4	6	0.72257	0.62935	0.295	6.0379e-05	0.030431	High LRO Nile red
R07E5.1	6	0.72257	0.76601	0.25449	4.8445e-05	0.024465	Low LRO Nile red
W09B6.2	6	0.72582	0.74483	0.21391	4.8426e-05	0.024503	taf-6.1
F38E9.4	6	0.72968	0.5953	0.2512	7.2553e-05	0.036422	Low LRO Nile red
T21C9.2	6	0.73015	0.68723	0.23715	6.9737e-05	0.035078	Low LRO Nile red
F17A2.7	6	0.73173	0.66586	0.39814	0.00018696	0.090864	Low LRO Nile red
ZK1127.2	6	0.73226	0.62081	0.25843	8.7373e-05	0.043687	Acyl-CoA synthetase
F14E5.5	6	0.7324	0.56712	0.28042	9.8405e-05	0.048809	Member of the triacylglycerol lipase (class 2) protein family
W01C8.6	6	0.73503	0.67711	0.2483	9.7676e-05	0.048545	cat-1
F39B2.1	5	0.73647	0.74473	0.16623	0.00027546	0.13305	Zn finger proteins
K02E7.11	6	0.73715	0.78313	0.22823	0.0001009	0.049944	Low LRO Nile red
M28.6	6	0.73838	0.73054	0.17881	8.9251e-05	0.044536	Low LRO Nile red
T02G5.4	6	0.7409	0.76729	0.076646	7.9674e-05	0.039917	Low LRO Nile red
K09B11.9	6	0.74259	0.68939	0.18103	0.00011523	0.056809	Low LRO Nile red
F46F5.10	5	0.74367	0.78802	0.28008	0.00054896	0.25801	Low LRO Nile red
C01G6.5	6	0.74793	0.74764	0.086016	0.00012327	0.06065	Low LRO Nile red
T07C12.11	6	0.74843	0.84122	0.36075	0.00036194	0.17301	Low LRO Nile red
F15A8.6	6	0.74877	0.75988	0.086492	0.00012969	0.06355	Low LRO Nile red
F46G11.3	6	0.74928	0.67719	0.22195	0.00019691	0.095501	Low LRO Nile red
Y53C12A.1	5	0.75063	0.73067	0.13165	0.00052605	0.24777	Low LRO Nile red
F47G4.3	6	0.75835	0.75447	0.10361	0.00023341	0.11297	Glycerol-3-phosphate dehydrogenase/dihydroxyacetone 3-phosphate reductase
ZK930.1	6	0.75908	0.81376	0.19425	0.0003082	0.14763	Low LRO Nile red
D2062.10	6	0.76182	0.78201	0.10485	0.00028514	0.13744	Low LRO Nile red
C56E10.3	6	0.76209	0.7758	0.20403	0.00037571	0.17922	Low LRO Nile red
ZC334.2	6	0.7624	0.72905	0.10944	0.00029718	0.14265	ins-30
C16C4.2	6	0.76557	0.84365	0.20766	0.00045953	0.21828	Low LRO Nile red
T19B4.7	6	0.76632	0.77235	0.11917	0.00037741	0.17965	Low LRO Nile red
F11A1.3	6	0.76746	0.73286	0.21501	0.00052119	0.246	Low LRO Nile red
F11E6.5	6	0.76755	0.7023	0.17294	0.00046002	0.21805	Low LRO Nile red
Y105E8B.a	6	0.77045	0.77761	0.10558	0.00046239	0.21871	Low LRO Nile red
C03G5.7	6	0.77112	0.69841	0.23161	0.00066957	0.31269	flp-5
C06G8.1	6	0.77114	0.73171	0.21863	0.00064175	0.30034	Multitransmembrane protein of unknown function, has strong similarity to C. elegans K02D7.5, has similarity to D. melanogaster SLV (saliva), a putative transmembrane protein. K02D7.5 is a HIGH FAT clone.
T08G11.5	6	0.77272	0.80458	0.14996	0.00057372	0.26908	unc-29
C56E10.4	6	0.77421	0.7551	0.25475	0.00085322	0.39675	High LRO Nile red
C37H5.3	5	0.77516	0.88098	0.22631	0.0020391	0.90537	Low LRO Nile red
F29B9.11	6	0.77746	0.79457	0.24733	0.00098127	0.45236	Low LRO Nile red
Y17G9B.3	6	0.77855	0.77409	0.23133	0.00098318	0.45226	cyp-31A3
Y77E11A.3443.I	6	0.77921	0.76536	0.16357	0.00083802	0.39052	Low LRO Nile red
C02D4.2	6	0.77991	0.63674	0.2664	0.0011878	0.54281	ser-2
C41D7.2	6	0.78018	0.69743	0.2199	0.0010306	0.47307	Low LRO Nile red
T07C12.5	6	0.78094	0.9056	0.3741	0.0019118	0.85268	Low LRO Nile red
F53A9.4	6	0.78204	0.74309	0.24995	0.0012483	0.56674	Low LRO Nile red
C04F5.7	6	0.7826	0.75851	0.1461	0.00096179	0.44531	UDP-glucuronosyl and UDP-glucosyl transferas
B0412.2	6	0.7827	0.87309	0.27947	0.001429	0.64592	daf-7
T26E3.3	5	0.78282	0.78246	0.13786	0.0024404	1.0665	par-6
R160.4	6	0.78284	0.78317	0.074088	0.00086486	0.4013	Low LRO Nile red
F29F11.2	6	0.78318	0.78723	0.22109	0.0012056	0.54973	Similar to UDP-glucoronosyl and UDP-glucosyl transferase
T09B4.8	5	0.78366	0.86966	0.16846	0.0026561	1.1448	Low LRO Nile red
F59A1.10	6	0.78372	0.59966	0.41998	0.0026458	1.143	DGAT= Acyl-CoA diacylglycerol acyltransferase
C54G7.1	6	0.7858	0.77116	0.19366	0.0012728	0.57659	Low LRO Nile red
M01A8.1	6	0.78865	0.80794	0.21961	0.0015793	0.7107	Low LRO Nile red
F33D4.1	6	0.79148	0.79576	0.14079	0.0015044	0.6785	High LRO Nile red
C10C6.2	6	0.79212	0.76569	0.17938	0.0016884	0.75473	flp-15
F49E11.4	6	0.79492	0.80072	0.067599	0.001613	0.72425	Low LRO Nile red
C07A9.2	6	0.79698	0.77832	0.18802	0.0021925	0.96468	Low LRO Nile red
C47C12.3	6	0.79724	0.7238	0.35809	0.0037624	1.5651	Low LRO Nile red
T24D3.1	6	0.79777	0.72389	0.23494	0.0025739	1.1171	med-1
C30G4.5	6	0.79843	0.77283	0.21429	0.0025118	1.0926	Low LRO Nile red
ZK909.3	6	0.79892	0.78611	0.13803	0.002173	0.95827	Low LRO Nile red
C09G12.5	6	0.79945	0.84071	0.24354	0.0028556	1.2194	High LRO Nile red
C50C10.4	6	0.80012	0.82744	0.095567	0.0021627	0.95809	High LRO Nile red
F54C9.9	6	0.80085	0.78243	0.061232	0.0021652	0.95701	Low LRO Nile red
ZC410.4	6	0.80098	0.84008	0.19691	0.0027185	1.1689	High LRO Nile red
Y57A10B.1	6	0.80215	0.84567	0.19041	0.002832	1.2149	High LRO Nile red
T04C10.2	6	0.80252	0.68557	0.23162	0.0031936	1.3509	Low LRO Nile red
F25H8.2	6	0.80351	0.7639	0.10801	0.0025989	1.1253	High LRO Nile red
Y51H4A.m	6	0.80377	0.81751	0.04996	0.0024832	1.0827	Low LRO Nile red
Y51A2D.5	6	0.80409	0.88216	0.17056	0.0029774	1.2624	Predicted transporter (major facilitator superfamily)
C14A4.1	6	0.8048	0.9166	0.44665	0.0071955	2.8854	High LRO Nile red
ZK154.4	6	0.80489	0.71398	0.22701	0.0035255	1.4807	Low LRO Nile red
T01C8.1	6	0.80549	0.75385	0.21114	0.003485	1.4672	aak-2
ZC504.4	6	0.80557	0.79014	0.22979	0.0036659	1.536	Low LRO Nile red
C14F5.3	6	0.80617	0.81989	0.17645	0.0033291	1.4049	Low LRO Nile red
T21D12.3	6	0.80718	0.82639	0.20234	0.0036945	1.5443	Low LRO Nile red
F46C8.7	6	0.80743	0.77394	0.30501	0.0049432	2.0317	Low LRO Nile red
C24F3.2	6	0.80852	0.78099	0.17852	0.0037351	1.5575	High LRO Nile red
C42C1.6	6	0.80933	0.80432	0.19171	0.0039906	1.6561	Low LRO Nile red
F08G5.6	5	0.80997	0.93023	0.47083	0.015443	5.7604	Unnamed protein
C04G6.1	6	0.81029	0.79441	0.19124	0.0041675	1.7253	mpk-2
Y17G7B.15	6	0.81194	0.88062	0.24805	0.0051439	2.1038	Low LRO Nile red
F59C12.2	6	0.81384	0.73753	0.16916	0.0047017	1.9371	ser-1
F56H11.6	6	0.81403	0.81852	0.19599	0.0050036	2.0515	High LRO Nile red
F59F5.1	6	0.81467	0.75385	0.22398	0.0054813	2.2364	Low LRO Nile red
R04A9.4	6	0.81487	0.79632	0.059694	0.0042796	1.7675	Low LRO Nile red
C07E3.2	5	0.81607	0.75062	0.1538	0.010141	3.9449	Low LRO Nile red
C43H6.8	5	0.81744	0.96518	0.44899	0.018861	6.809	High LRO Nile red
F22E10.3	6	0.81844	0.80914	0.20803	0.0062643	2.537	pgp-14:Probable membrane transporter of the ATP-binding cassette (ABC) superfamily, has strong similarity to human, D. melanogaster, and S. cerevisiae multidrug resistance proteins. Expressed in adult pharynx
F56D5.9	6	0.81985	0.77682	0.12665	0.0057883	2.3558	High LRO Nile red
ZC64.2	6	0.82202	0.82025	0.12184	0.0063505	2.5592	High LRO Nile red
T07A9.3	6	0.82367	0.84582	0.19931	0.0077579	3.0877	kgb-1
H05L03.3	6	0.82374	0.77334	0.18016	0.0075061	3.0025	High LRO Nile red
C05E11.2	6	0.82395	0.81556	0.081802	0.0066405	2.6695	Low LRO Nile red
F15H10.4	6	0.82598	0.78804	0.11582	0.0075355	3.0067	Low LRO Nile red
C05E11.1	6	0.82815	0.80312	0.080621	0.0080152	3.174	Low LRO Nile red
K02A4.2	6	0.8284	0.71613	0.23597	0.010248	3.9661	gpc-1
M79.4	6	0.82933	0.85775	0.17669	0.0095274	3.7633	flp-19
T01C1.2	6	0.82951	0.67426	0.28683	0.012045	4.5892	High LRO Nile red
F38A5.1	6	0.82973	0.84225	0.19346	0.0099797	3.912	Low LRO Nile red
F42G8.3	6	0.83035	0.74643	0.18262	0.010057	3.9222	pmk-2
R07A4.2	6	0.83122	0.79499	0.16594	0.01016	3.9421	High LRO Nile red
D1007.5	6	0.83127	0.83377	0.21985	0.011197	4.2883	High LRO Nile red
C33H5.17	6	0.83139	0.90716	0.18435	0.010546	4.0498	Low LRO Nile red
Y49F6B.n	6	0.83212	0.83569	0.12539	0.0099918	3.9068	Low LRO Nile red
C44E4.5	6	0.83242	0.71581	0.31057	0.014348	5.3807	High LRO Nile red
ZK593.3	5	0.83242	0.85379	0.16261	0.019118	6.8826	Low LRO Nile red
Y41D4A3192.a	6	0.83488	0.78995	0.25091	0.01384	5.2176	Low LRO Nile red
F41C6.6	6	0.83554	0.86526	0.2137	0.013224	5.012	Low LRO Nile red
T06C10.4	6	0.83712	0.8415	0.16338	0.01301	4.9436	flp-10
ZK686.4	12	0.83723	0.82231	0.25836	0.0011666	0.53432	ADR1p
F36H12.15	6	0.83737	0.77831	0.19108	0.013719	5.1859	Low LRO Nile red
F41D9.1	6	0.83873	0.78296	0.21963	0.015238	5.699	Low LRO Nile red
Y48A6C.5	6	0.83921	0.86435	0.14485	0.013851	5.2081	pha-1
F45E4.6	6	0.84062	0.79967	0.26029	0.017763	6.5012	Low LRO Nile red
C18H9.7	6	0.84068	0.90945	0.18404	0.015548	5.7838	High LRO Nile red
T23F11.4	6	0.84084	0.92523	0.22768	0.016837	6.2467	Low LRO Nile red
W07E11.3	6	0.84217	0.82087	0.21313	0.017315	6.3719	flp-2
Y50D7_165.b	6	0.84241	0.87816	0.24269	0.018429	6.7083	Low LRO Nile red
K02G10.4	12	0.843	0.86606	0.20527	0.0012327	0.56089	flp-11
F17H10.1	6	0.84324	0.76219	0.22908	0.018582	6.7453	Esterase/lipase/thioesterase domains
ZC416.4	6	0.84346	0.88571	0.20899	0.018108	6.6095	kgb-2
F49E10.3	6	0.84353	0.78761	0.18016	0.017367	6.3738	flp-7
Y17G9A.d	6	0.84488	0.85187	0.19297	0.018686	6.7643	Low LRO Nile red
T27E4.7	6	0.84509	0.8712	0.10967	0.017018	6.2966	Low LRO Nile red
Y65B4B_10.a	5	0.84538	0.77139	0.1399	0.029832	10.3816	Low LRO Nile red
Y4C6A.h	6	0.84695	0.76846	0.19672	0.020412	7.3279	Low LRO Nile red
Y41E3.11	5	0.84839	0.87475	0.16387	0.033779	11.3835	Low LRO Nile red
C32C4.1	6	0.84875	0.82881	0.15333	0.020672	7.4007	Low LRO Nile red
K08F8.1	6	0.85044	0.896	0.19912	0.023495	8.3407	High LRO Nile red
C38C10.1	6	0.85058	0.84699	0.22541	0.024596	8.7068	Low LRO Nile red
C13D9.7	6	0.85082	0.83789	0.088595	0.021124	7.5413	Low LRO Nile red
F27C1.4	4	0.85097	0.88988	0.23609	0.063599	18.5709	Low LRO Nile red
F31F6.2	6	0.85205	0.77819	0.20698	0.025288	8.9268	High LRO Nile red
C06G3.2	6	0.85456	0.82462	0.17556	0.026684	9.3928	Low LRO Nile red
B0212.5	6	0.85524	0.85072	0.1687	0.027157	9.5321	osm-9
Y5H2B.5	6	0.85671	0.92015	0.24142	0.031788	10.9349	cyp-32B1
F25H8.1	6	0.85739	0.78922	0.13907	0.028562	9.9968	High LRO Nile red
T20G5.5	6	0.85759	0.90514	0.19739	0.030811	10.6606	cAMP-regulated guanine nucleotide exchange factor
F31F6.4	6	0.85791	0.74577	0.21798	0.032084	10.9728	flp-8
H27A22.1	6	0.85808	0.85981	0.21228	0.032027	10.9852	Low LRO Nile red
F21H12.3	6	0.85844	0.86917	0.13819	0.029703	10.3664	Low LRO Nile red
C18H9.5	6	0.85882	0.89199	0.15228	0.030574	10.6091	High LRO Nile red
C34F6.3	6	0.8589	0.79797	0.2012	0.032515	11.0876	High LRO Nile red
F23H11.9	6	0.8593	0.85004	0.23224	0.03449	11.5197	Low LRO Nile red
T07A9.5	6	0.85966	0.92928	0.18837	0.032902	11.1867	eri-1
B0207.9	6	0.86019	0.89652	0.18572	0.033454	11.341	Low LRO Nile red
W08D2.1	6	0.86079	0.82807	0.085975	0.031193	10.7616	High LRO Nile red
ZK675.1	4	0.86102	0.88682	0.43078	0.098573	26.5163	Low LRO Nile red
Y49A3A.1	6	0.86115	0.86082	0.25799	0.038358	12.543	Low LRO Nile red
T22D1.4	6	0.86182	0.86006	0.18115	0.035343	11.7339	Low LRO Nile red
F52C12.2	6	0.862	0.82305	0.17674	0.035394	11.7155	High LRO Nile red
K12D12.4	6	0.86216	0.9052	0.11779	0.0336	11.3568	Low LRO Nile red
K10D3.5	6	0.86322	0.85038	0.19495	0.037833	12.4091	Low LRO Nile red
K02D7.5	6	0.86338	0.95002	0.23394	0.040088	12.8682	High LRO Nile red
F13B12.5	6	0.86382	0.87118	0.20288	0.039054	12.6144	ins-1
K08A2.b	6	0.86438	0.88229	0.12993	0.036893	12.1377	Low LRO Nile red
F32B6.6	6	0.86448	0.83311	0.1676	0.038391	12.5155	High LRO Nile red
C31H2.3	6	0.86462	0.84332	0.18625	0.039414	12.6913	Low LRO Nile red
F28H6.3	6	0.8658	0.80693	0.21176	0.042428	13.4074	Low LRO Nile red
Y57E12B.3	6	0.8659	0.85943	0.13045	0.039042	12.6496	lip-3
F10A3.11	6	0.86592	0.84983	0.16416	0.040326	12.8641	Low LRO Nile red
F39B1.1	6	0.86671	0.86009	0.18163	0.04228	13.4028	High LRO Nile red
F12A10.8	6	0.86771	0.85194	0.18133	0.043821	13.7597	Low LRO Nile red
H09F14.1	6	0.86839	0.89101	0.2458	0.048656	15.0347	Low LRO Nile red
Y22F5A.5	6	0.86873	0.89781	0.11082	0.042674	13.4424	N-acetylmuraminidase/lysozyme
VF13D12L.1	6	0.86962	0.8564	0.12613	0.044577	13.9079	High LRO Nile red
C18D1.3	6	0.8698	0.88205	0.13869	0.04533	14.0976	flp-4
C01C10.3	6	0.87066	0.87153	0.26932	0.054362	16.4718	Low LRO Nile red
C24F3.1	6	0.8707	0.89134	0.19351	0.049399	15.2148	High LRO Nile red
Y55F3C.c	6	0.87119	0.88263	0.15849	0.048492	15.0325	Low LRO Nile red
F47C12.3	6	0.8727	0.86059	0.13962	0.05032	15.4482	Low LRO Nile red
B0218.3	6	0.87312	0.84221	0.18893	0.053502	16.318	pmk-1
T14B4.8	6	0.87534	0.85739	0.1254	0.054644	16.5024	High LRO Nile red
F14D2.4	6	0.87561	0.8149	0.18568	0.058106	17.3157	Low LRO Nile red
C50E10.5	6	0.87628	0.92942	0.2032	0.06055	17.8017	Low LRO Nile red
T10D4.1	6	0.87666	0.81766	0.13853	0.057782	17.2767	Low LRO Nile red
F49C12.15	6	0.87708	0.83511	0.13774	0.058589	17.4009	High LRO Nile red
F55F3.1	6	0.87771	0.88755	0.14984	0.060444	17.8308	Protein involved in Snf1 protein kinase complex assembly
F49C5.6	6	0.87982	0.9545	0.22694	0.06997	20.3612	Low LRO Nile red
M70.3	6	0.88026	0.86442	0.24272	0.072286	20.746	High LRO Nile red
F31F6.7	6	0.88032	0.78743	0.22197	0.070741	20.5148	Low LRO Nile red
R10D12.10	6	0.882	1.024	0.27167	0.079174	22.3272	High LRO Nile red
C10C5.6	6	0.88215	0.86339	0.17242	0.071602	20.6929	raptor
F39D8.2	6	0.88216	0.88812	0.19114	0.072834	20.8306	Low LRO Nile red
E04F6.3	6	0.88283	0.90267	0.17568	0.073443	20.9311	High LRO Nile red
Y11D7A.8	6	0.88427	0.83757	0.16999	0.076632	21.7634	High LRO Nile red
B0240.3	6	0.88443	0.89659	0.22808	0.081379	22.7862	daf-11
ZK682.2	6	0.88523	0.87051	0.18339	0.079997	22.4792	Low LRO Nile red
F25H8.5	6	0.88575	0.88388	0.09606	0.076658	21.6942	High LRO Nile red
T10B11.2	6	0.88638	0.85644	0.21125	0.085166	23.6762	Ceramide kinase
F52B11.2	6	0.88824	0.89417	0.11157	0.083909	23.4106	Low LRO Nile red
C17G10.7	5	0.88906	0.93486	0.12172	0.11686	28.9818	Low LRO Nile red
Y38E10A.b	6	0.88917	0.95617	0.1939	0.091599	25.0065	Low LRO Nile red
ZK849.2	6	0.88934	0.88369	0.11832	0.087268	24.1732	PDZ domain
C32D5.11	6	0.88951	0.9191	0.17901	0.091474	25.0638	Low LRO Nile red
C30F12.1	6	0.88976	0.88469	0.11818	0.08848	24.3319	Low LRO Nile red
C08G5.2	6	0.88982	0.97215	0.1792	0.092391	25.1303	Low LRO Nile red
C09G5.8	6	0.88987	0.89168	0.089914	0.08757	24.1693	High LRO Nile red
T19D2.3	6	0.89092	0.80568	0.19154	0.096627	26.0893	Low LRO Nile red
ZK757.3	6	0.89111	0.90246	0.18057	0.09634	26.1081	Low LRO Nile red
W01B11.5	6	0.89125	1.0191	0.32025	0.11143	28.3024	Low LRO Nile red
R105.1	6	0.89159	0.95897	0.26399	0.10564	27.8895	High LRO Nile red
T21C9.11	6	0.89212	0.93777	0.19049	0.10021	26.8565	Low LRO Nile red
Y55D5A.5	6	0.89235	0.98118	0.26883	0.10863	27.8081	daf-2
T01D3.4	6	0.8937	0.90384	0.20828	0.10682	27.9864	Low LRO Nile red
K07E8.3	5	0.89402	0.97588	0.1263	0.13423	31.2746	High LRO Nile red
R08E5.3	6	0.89465	0.88231	0.086328	0.10194	27.2177	SAM-dependent methyltransferases
W07E11.2	6	0.89473	0.91722	0.20513	0.10994	28.0347	flp-3
T13F2.6	6	0.89493	0.87129	0.10422	0.10362	27.5622	Low LRO Nile red
B0041.5	6	0.89528	0.85375	0.12941	0.1061	27.9032	Low LRO Nile red
Y69A2A_7278.l	6	0.89551	0.86242	0.14208	0.10764	27.7699	Low LRO Nile red
K05F1.6	6	0.89579	0.93066	0.13313	0.10801	27.7587	Low LRO Nile red
C46H11.2	6	0.8961	0.81501	0.19538	0.11371	28.6553	Low LRO Nile red
F22E5.1	6	0.89614	0.9251	0.097795	0.10732	27.7961	Low LRO Nile red
C43H6.9	6	0.89682	0.91121	0.1544	0.11291	28.5664	High LRO Nile red
B0218.5	6	0.89728	0.909	0.15156	0.11431	28.6918	Low LRO Nile red
T12A2.5	6	0.89802	0.89741	0.24118	0.12513	30.0305	High LRO Nile red
T14B1.1	6	0.89853	0.92967	0.21475	0.1242	29.9329	High LRO Nile red
K10H10.3	6	0.89894	0.92484	0.17947	0.12244	30.1195	dhs-8= DeHydrogenases, Short chain
H25K10.1	6	0.89947	0.88147	0.057063	0.11743	29.0062	Low LRO Nile red
ZK525.1	6	0.8995	0.95618	0.21909	0.12827	30.5278	flp-15/ZK5
F28G4.1	6	0.89956	0.92873	0.16277	0.12335	29.9733	cyp-37B1
F42G8.4	6	0.89964	0.87466	0.1547	0.12303	30.02	pmk-3
ZK39.7	6	0.89972	0.92462	0.14953	0.12298	30.1294	Low LRO Nile red
C15B12.7	6	0.90023	0.93045	0.19568	0.1287	30.3737	Low LRO Nile red
C50C3.9	18	0.90057	0.91154	0.24002	0.017111	6.3139	unc-36
K10H10.2	6	0.90065	0.9071	0.17885	0.12878	30.2632	Cystathionine beta-synthase and related enzymes
W02C12.3	6	0.90087	0.92481	0.094207	0.12397	30.0006	Low LRO Nile red
T27F7.1	5	0.90101	0.8879	0.086527	0.15983	35.641	Low LRO Nile red
C05E11.8	6	0.90153	0.8595	0.10577	0.12705	30.3651	flp-12
C34C6.6	6	0.90232	0.90832	0.069379	0.1285	30.4552	Low LRO Nile red
C33G8.9	6	0.90232	0.89293	0.077036	0.12882	30.1432	Low LRO Nile red
K01G5.8a	6	0.90357	0.892	0.19141	0.14149	32.6845	High LRO Nile red
F08F8.2	6	0.90358	0.8711	0.17854	0.14033	32.5563	Low LRO Nile red
R05F9.8	6	0.90572	0.91007	0.081283	0.14272	32.826	Low LRO Nile red
T14D7.3	6	0.907	0.87964	0.12789	0.15078	34.2266	Low LRO Nile red
C04G2.5	6	0.90719	0.88957	0.16064	0.15412	34.8305	High LRO Nile red
T17H7.1	6	0.90768	0.94241	0.2344	0.16393	35.7375	Low LRO Nile red
T10C6.4	6	0.90769	0.94492	0.16264	0.15649	35.2112	Low LRO Nile red
R05H11.1	6	0.9088	0.90321	0.26486	0.17307	36.1709	Low LRO Nile red
T08B2.7	6	0.9093	0.94554	0.23015	0.17087	36.5653	Low LRO Nile red
C54H2.5	6	0.90949	0.94531	0.13129	0.16218	35.6804	Low LRO Nile red
C26F1.2	6	0.90956	0.91221	0.09795	0.16041	35.6104	cyp-32A1
F55C12.3	6	0.90956	0.91125	0.082245	0.15964	35.7585	Low LRO Nile red
F07C3.4	6	0.9099	0.90231	0.099151	0.16206	35.8154	Low LRO Nile red
C37A5.1	6	0.91029	0.89876	0.088307	0.16333	35.7685	Low LRO Nile red
H08M01.2	6	0.91047	0.87744	0.12546	0.16632	35.9257	Low LRO Nile red
C15C7.5	6	0.91083	0.83949	0.18342	0.17297	36.4971	Low LRO Nile red
B0348.4	6	0.91115	0.97441	0.14487	0.17103	36.4298	egl-8
K02F2.6	6	0.91128	0.87778	0.16149	0.17304	36.3394	ser-3
B0280.3	6	0.91342	0.9026	0.19397	0.1868	38.1079	Low LRO Nile red
Y9C9A_53.c	6	0.91371	0.85029	0.14284	0.18342	37.7844	Low LRO Nile red
F46C5.6	6	0.91428	0.87621	0.11851	0.18451	37.825	High LRO Nile red
C56E6.4	6	0.91529	0.97918	0.17821	0.19477	38.9548	Low LRO Nile red
Y116F11B.10	6	0.9153	0.88682	0.075932	0.18736	38.034	daf-28
T14D7.1	6	0.91557	0.94644	0.11175	0.19073	38.5284	AGT1= Alanine-glyoxylate aminotransferase
ZK652.2	6	0.91587	0.93003	0.2587	0.20771	39.8795	Low LRO Nile red
T12B5.8	6	0.91607	0.92634	0.19877	0.20112	39.4189	High LRO Nile red
F55B11.4	6	0.91636	0.90897	0.15493	0.19821	39.4436	Low LRO Nile red
ZK1320.10	6	0.9166	0.89998	0.054084	0.19339	38.8724	High LRO Nile red
T04A8.16	6	0.91687	0.91511	0.186	0.204	39.7802	Low LRO Nile red
F16B4.9	6	0.91699	0.95569	0.14721	0.20093	39.5831	High LRO Nile red
W06D4.5	6	0.91712	0.89325	0.12179	0.19966	39.5335	tag-157
W03A5.4	6	0.91724	0.93843	0.22034	0.21001	40.1121	High LRO Nile red
C33A12.14	6	0.9184	0.88591	0.12317	0.20676	39.9054	High LRO Nile red
T14A8.1	6	0.91896	0.86749	0.13517	0.2108	40.0511	Low LRO Nile red
Y44A6B.2	6	0.91899	0.91768	0.047229	0.20617	39.9971	Low LRO Nile red
C18F10.7a	6	0.91914	0.92246	0.22592	0.22134	41.3913	Ankyrin repeat protein
F45H7.4	6	0.91978	0.93851	0.27294	0.23167	42.8586	Low LRO Nile red
T19E7.3	6	0.92033	0.87503	0.15751	0.22048	41.4505	bec-1
T10E9.6	6	0.92124	1.0589	0.28757	0.24257	43.662	Low LRO Nile red
Y41E3.10	6	0.92213	0.95454	0.23425	0.23995	43.4308	Low LRO Nile red
B0034.2	6	0.92282	0.90127	0.16691	0.23611	43.4436	Low LRO Nile red
T05E8.2	6	0.92307	1.0224	0.26467	0.25	43.9995	High LRO Nile red
F08D12.4	5	0.92353	0.8626	0.11059	0.27809	46.9965	Low LRO Nile red
Y40H7A.1	6	0.92371	0.86601	0.13201	0.23839	43.6249	High LRO Nile red
C18F10.8	6	0.92377	0.94616	0.19828	0.24532	43.9117	srg-7
T04C9.2	12	0.92405	0.89789	0.21235	0.11501	28.7528	High LRO Nile red
F44D12.7	6	0.92415	0.91297	0.19581	0.24737	43.7838	High LRO Nile red
F08G2.7	6	0.92559	0.9549	0.24018	0.2622	45.3607	Low LRO Nile red
C04G2.2	6	0.92579	0.93318	0.065475	0.2473	44.0188	High LRO Nile red
T26E4.10	6	0.92682	0.90605	0.16907	0.26137	45.4783	Low LRO Nile red
Y27F2A.g	6	0.92734	0.90047	0.17956	0.26588	45.465	High LRO Nile red
Y24D9A.b	6	0.92767	0.91852	0.09617	0.26099	45.6725	Low LRO Nile red
F10D2.11	6	0.92801	0.88368	0.13275	0.26582	45.7211	UDP-glucuronosyl and UDP-glucosyl transferase
PAR2.3	6	0.92834	0.90059	0.25248	0.28194	47.3666	aak-1
F58E6.10	6	0.92928	0.92729	0.081245	0.27085	46.0438	unc-42
C35A5.2	6	0.93019	0.89099	0.23003	0.29133	48.0701	UDP-glucuronosyl and UDP-glucosyl transferase
F23B2.5	6	0.93035	0.91337	0.15048	0.28318	47.2905	flp-1
F32G8.6	6	0.93109	0.9601	0.22053	0.29629	48.2956	cat-4
C36H8.3	6	0.93124	0.89488	0.12241	0.28696	47.6354	flp-9
C14A6.6	6	0.93238	0.86708	0.13094	0.29571	48.4957	Low LRO Nile red
W05E10.2	6	0.93252	0.88403	0.20462	0.30434	48.39	Low LRO Nile red
C23H3.2	6	0.93295	0.96491	0.090316	0.29694	47.8066	Low LRO Nile red
K02E10.3	6	0.93326	0.88364	0.15321	0.30397	48.6345	High LRO Nile red
C06A1.3	5	0.93349	1.0515	0.52982	0.40447	51.7721	Low LRO Nile red
F13B6.1	6	0.93369	0.89497	0.16361	0.30807	48.6758	Low LRO Nile red
B0513.7	6	0.93391	0.90683	0.15796	0.30914	48.5354	Low LRO Nile red
ZC155.1	6	0.93452	0.94022	0.21398	0.31998	49.5967	nex-1
M02B7.3	6	0.93549	0.88796	0.2159	0.32747	50.1029	osm-3
C24A11.9	5	0.93571	0.94115	0.035456	0.35884	52.0312	Low LRO Nile red
T07C12.1	6	0.93634	0.93579	0.10462	0.32282	49.7139	Low LRO Nile red
T14E8.3	6	0.93692	0.9734	0.16274	0.33207	50.1433	Low LRO Nile red
ZK1290.1	6	0.9372	0.92206	0.12536	0.33086	50.2909	Low LRO Nile red
T07A9.6	5	0.93797	0.92492	0.29708	0.3969	51.9945	daf-18
C05D2.4	6	0.93803	0.95216	0.23105	0.34884	51.9769	bas-1
F49F1.4	6	0.93915	0.90793	0.093824	0.34388	51.5819	High LRO Nile red
C01G6.9	6	0.9402	0.94063	0.087485	0.35189	52.079	Low LRO Nile red
F23F1.6	6	0.94084	0.96415	0.103	0.35799	52.267	Low LRO Nile red
T05F1.6	6	0.94099	0.94891	0.23303	0.37256	52.1578	Low LRO Nile red
C29H12.6	6	0.941	0.89025	0.26259	0.37696	52.021	Low LRO Nile red
F15A2.1	6	0.94149	0.95032	0.1567	0.36762	52.2022	col-184
F49E12.4	6	0.94152	0.90549	0.15459	0.36767	51.8418	Low LRO Nile red
C10G11.5	6	0.94175	0.94311	0.071688	0.36374	52.0149	pnk-1: Pantothenate Kinase
T26E4.13	6	0.94184	0.86152	0.21742	0.37736	51.6988	Low LRO Nile red
F36A4.7	5	0.94185	0.98812	0.23036	0.41898	50.6961
F59E11.5	6	0.94418	0.93217	0.081127	0.38448	52.2897	Low LRO Nile red
F30A10.8a	6	0.94438	0.92246	0.18483	0.39463	52.0915	stn-1
F13G3.8	6	0.9445	0.98573	0.12188	0.38975	52.2258	eat-5
T10C6.10	6	0.94543	0.935	0.1592	0.40092	51.719	Low LRO Nile red
K07B1.3	6	0.94545	0.96167	0.13484	0.39892	51.8593	ucp-4= mitochondrial fatty acid anion carrier protein/Uncoupling protein
F33D4.3	6	0.94636	0.9029	0.13943	0.40721	51.7158	flp-13
F21D5.5	6	0.94642	0.90735	0.14797	0.40846	51.4659	Low LRO Nile red
W06G6.1	6	0.94692	0.91795	0.15309	0.41329	51.2482	Low LRO Nile red
R08F11.2	6	0.94732	0.89693	0.18954	0.42057	50.4686	Low LRO Nile red
E01A2.i	6	0.94753	0.94181	0.15059	0.41849	51.0554	Low LRO Nile red
F42G8.5	6	0.94769	0.90109	0.17462	0.42223	49.8228	High LRO Nile red
ZK6.7	6	0.94769	0.96736	0.11895	0.41728	51.3258	Low LRO Nile red
Y69A2A_7278.m	6	0.94898	0.9563	0.13655	0.43023	49.9068	Low LRO Nile red
F47B8.3	6	0.94985	0.96732	0.17607	0.44169	50.353	High LRO Nile red
T06H11.2	6	0.95029	1.0321	0.16244	0.44442	49.7748	Low LRO Nile red
F43H9.2	6	0.95081	0.95151	0.084586	0.44349	50.1147	Low LRO Nile red
F52H2.2	6	0.95279	0.91687	0.13924	0.46559	50.2838	High LRO Nile red
R07B7.9	6	0.9528	0.99308	0.1411	0.46585	49.8461	Low LRO Nile red
F07A5.1	6	0.95302	1.0231	0.13503	0.46745	49.5499	Low LRO Nile red
F07D3.2	6	0.9553	0.95262	0.14206	0.48986	48.4965	flp-6
F38G1.1	6	0.95614	0.89764	0.15098	0.49876	47.8812	che-2
C33A12.6	6	0.95774	0.90197	0.13603	0.51331	48.2507	High LRO Nile red
Y94A7B.3	6	0.95974	0.92386	0.18016	0.53713	49.4164	Low LRO Nile red
Y39G8B.3	6	0.96084	0.96968	0.19393	0.54954	48.9089	sre-48
ZC513.1	6	0.96105	0.9693	0.071531	0.54335	48.9019	High LRO Nile red
C23G10.6	6	0.96159	0.94533	0.20723	0.55861	46.3643	UDP-glucuronosyl and UDP-glucosyl transferase
ZC334.3	6	0.96206	0.98693	0.11424	0.55584	47.2465	ins-24
Y48C3A.b	6	0.96257	1.03	0.29135	0.57854	46.8616	Low LRO Nile red
B0041.3	6	0.96343	0.99169	0.23925	0.5809	45.8911	Low LRO Nile red
Y56A3A.12A	6	0.96485	0.91264	0.13278	0.58632	45.1469	Amidase
C46F11.1	6	0.96511	1.0422	0.19832	0.59432	44.5738	Low LRO Nile red
T07F8.1	6	0.96558	0.92388	0.15506	0.59565	44.0777	High LRO Nile red
C18C4.9	6	0.96718	0.91266	0.15606	0.61293	44.7437	Globins and related hemoproteins
Y37D8A.8	6	0.96758	1.026	0.25422	0.62615	43.8303	Low LRO Nile red
F12E12.h	6	0.9679	0.9705	0.2234	0.62637	42.5933	High LRO Nile red
B0432.5	6	0.96818	0.97162	0.052681	0.61884	44.5565	cat-2
Y7A9C.3	6	0.96839	0.90282	0.15837	0.62629	43.2141	Low LRO Nile red
AH10.1	6	0.96844	0.98501	0.10542	0.62363	44.2775	Low LRO Nile red
K02E10.5	6	0.96959	0.91599	0.14537	0.63854	42.782	High LRO Nile red
Y5H2B.e	6	0.97043	0.9423	0.18141	0.6503	42.2693	High LRO Nile red
Y47G6A_245.b	6	0.97046	1.0168	0.16772	0.64963	42.8753	Low LRO Nile red
T19B4.6	6	0.9707	1.0343	0.153	0.65135	41.6863	Low LRO Nile red
C04G2.4	6	0.97261	1.0151	0.15792	0.67298	41.0518	High LRO Nile red
daf-16	6	0.97266	0.9792	0.12751	0.67185	41.6548	R13H8.1
C50B6.7	6	0.97316	0.96542	0.23491	0.68496	39.7277	alpha-amylase
F58H1.6	6	0.9732	0.97654	0.24764	0.68653	39.1325	Low LRO Nile red
T19D7.1	6	0.97334	0.95621	0.14994	0.68078	40.8468	Low LRO Nile red
F54F7.2	6	0.97371	0.97083	0.12929	0.6838	40.3442	Low LRO Nile red
F40H3.5	6	0.97428	0.93558	0.22005	0.69624	38.2934	Low LRO Nile red
C56C10.10	6	0.9754	1.0372	0.18085	0.70607	38.1276	High LRO Nile red
K05F1.3	6	0.97695	0.96273	0.16794	0.72297	38.3174	Low LRO Nile red
B0218.8	6	0.9786	0.92568	0.21386	0.74484	36.4973	clec-52= C-type lectin
K02D3.2	6	0.97903	1.0228	0.1495	0.74617	35.8163	Low LRO Nile red
ZC302.1	6	0.97956	0.979	0.10251	0.75055	35.2758	Low LRO Nile red
F13E6.1	6	0.97962	1.0103	0.21154	0.75645	34.7965	Low LRO Nile red
C46E10.9	6	0.97981	0.90118	0.22207	0.75936	34.1713	Low LRO Nile red
R01H2.3	6	0.97987	1.0386	0.25739	0.76246	32.7859	Low LRO Nile red
R08E5.2	6	0.98024	0.96475	0.13402	0.75963	33.4237	Cystathionine beta-synthase and related enzymes
F33G12.2	6	0.98224	0.95325	0.12092	0.7829	30.5331	Low LRO Nile red
Y53F4B.15	6	0.98253	1.0298	0.21398	0.79042	30.036	asc-1
T04A11.8	6	0.98362	0.90571	0.1809	0.8017	29.6629	Low LRO Nile red
F26H9.4	6	0.98495	1.0087	0.097762	0.81476	29.3313	High LRO Nile red
R53.7	6	0.98508	0.89418	0.21593	0.82052	28.7182	AMPK, gamma subunit
H04M03.1	6	0.98585	0.91251	0.14466	0.82694	28.1159	Low LRO Nile red
K10C3.6	6	0.98787	0.99043	0.10968	0.85052	24.6651	High LRO Nile red
T12A2.1	6	0.98882	0.97295	0.17564	0.86365	23.3187	Low LRO Nile red
H13N06.6	6	0.98943	0.97972	0.21064	0.8722	21.8051	tbh-1
F02C12.5	6	0.99013	1.0208	0.18997	0.87992	20.2381	cyp-13B1
F54F3.3	6	0.99056	1.0018	0.15463	0.88422	19.4528	Triglyceride lipase-cholesterol esterase
T04B2.2	6	0.99076	0.98604	0.1279	0.88616	18.6093	High LRO Nile red
C01G6.7	6	0.99393	0.97193	0.096848	0.92474	15.7206	Acyl-CoA synthetase
T02C5.3	6	0.99461	0.95033	0.21831	0.93471	14.0207	High LRO Nile red
C49C3.3	6	0.99552	0.97937	0.13013	0.94468	10.3914	Low LRO Nile red
C09B7.1	6	0.99583	0.97418	0.12179	0.94844	8.536	ser-7
C03D6.3	6	0.99595	0.89474	0.25375	0.95148	6.6604	Low LRO Nile red
ZK849.1	6	0.99901	0.98609	0.088275	0.98763	1.9753	PDZ domain
vector	156	1	1.014	0.15563	NaN	NaN	L4440
K07C6.5	6	1.0007	0.99326	0.096077	0.99071	0.99071	Low LRO Nile red
K09H11.7	6	1.0011	0.96251	0.13236	0.98624	2.9587	p-Nitrophenyl phosphatase
F14E5.1	6	1.0016	0.97119	0.19431	0.98104	3.9241	High LRO Nile red
C06B3.8	6	1.0036	0.97963	0.24946	0.95641	4.782	gcy-32
T27E4.6	6	1.004	0.94582	0.32568	0.95299	5.718	Low LRO Nile red
Y38F1A.9	6	1.0041	1.019	0.14851	0.95003	7.6003	High LRO Nile red
T28D6.2	6	1.0042	0.97547	0.094175	0.94829	9.4829	Low LRO Nile red
C53B4.5	6	1.0049	1.035	0.1631	0.94018	12.2223	High LRO Nile red
Y37A1A.1	6	1.0053	1.0154	0.16693	0.93471	14.9554	Low LRO Nile red
B0310.1	6	1.0053	0.97542	0.16931	0.93495	13.0893	Low LRO Nile red
R31.3	6	1.0064	1.0169	0.24226	0.92325	16.6186	osm-6
ZK1321.1	6	1.0067	0.93401	0.26689	0.91954	17.4713	High LRO Nile red
F32F2.1	6	1.009	0.98902	0.12806	0.88944	17.7889	Putative guanine nucleotide exchange factor
Y73C8C.4	6	1.0102	0.95074	0.18011	0.87596	21.023	High LRO Nile red
T02H6.7	6	1.0106	1.0349	0.077404	0.86883	22.5897	Low LRO Nile red
ZK1290.10	6	1.0114	0.96962	0.17695	0.86116	24.1125	Unnamed protein (overlaps with tph-1)
Y38C9B.1	6	1.0127	0.99499	0.1914	0.84552	25.3656	cyp-29A3
C53A3.2	6	1.0131	1.0238	0.061213	0.83785	25.9735	Protein with strong similarity to S. cerevisiae 4-nitrophenylphosphatase Pho13p, putative paralog of C. elegans K09H11.7 and C53A3.2
F11A3.1	6	1.0133	1.0405	0.11065	0.83586	26.7476	Acyl-CoA synthetase
Y47D3A.15	6	1.0138	0.98208	0.10227	0.83031	27.4004	Protein involved in Snf1 protein kinase complex assembly
T23E1.1	6	1.0184	0.96457	0.24583	0.78111	31.2443	Low LRO Nile red
Y6B3B.10	6	1.0196	1.049	0.17605	0.7634	32.0629	Low LRO Nile red
F11A5.3	6	1.0196	0.95497	0.21936	0.76569	31.3933	Low LRO Nile red
F26D11.10	6	1.0211	1.0188	0.1192	0.74379	37.1893	Low LRO Nile red
F08H9.5	6	1.0228	1.0374	0.19463	0.72782	37.1186	High LRO Nile red
R107.4	6	1.0229	1.0232	0.17534	0.72491	37.6952	Low LRO Nile red
B0331.1	6	1.0256	0.9699	0.19222	0.69574	38.9615	cyp-29A4
C44F1.5	6	1.0287	1.0169	0.16972	0.65897	41.5152	Low LRO Nile red
F56E3.4	6	1.0346	1.0391	0.14331	0.59302	45.0698	fax-1
ZC513.11	6	1.0349	1.0181	0.075738	0.5857	45.6845	str-139
T20H4.1	6	1.0358	1.0205	0.14208	0.57993	46.3941	osm-10
F54D10.2	6	1.0378	1.0376	0.13559	0.55859	46.9219	Uncharacterized protein
K06B4.3	6	1.0381	0.97422	0.23533	0.56518	46.3448	Low LRO Nile red
M70.1	6	1.0397	1.0722	0.28737	0.55533	47.7586	High LRO Nile red
K09D9.2	6	1.0399	1	0.2748	0.55172	47.9993	Low LRO Nile red
ZK512.6	6	1.0407	1.0278	0.20608	0.53526	49.7792	eat-4
C37F5.1	6	1.041	0.90754	0.29126	0.5431	49.4219	High LRO Nile red
Y65B4B_13.b	5	1.0429	1.0058	0.22415	0.55029	48.4252	Low LRO Nile red
C18A3.6a	6	1.0438	1.0105	0.10413	0.49584	48.0968	rab-3
C17C3.1	6	1.0443	1.0138	0.099548	0.49109	48.1267	Low LRO Nile red
F28F8.2	6	1.0449	0.98467	0.14942	0.48825	49.8012	High LRO Nile red
ZK1290.2	6	1.0454	0.98689	0.20599	0.48939	48.9387	tph-1
F25C8.4	6	1.0455	1.0201	0.10499	0.47953	49.3915	Acyl-CoA synthetase
F28H7.6	6	1.0457	1.0449	0.11177	0.47845	49.7587	Low LRO Nile red
T09F3.1	6	1.046	0.96677	0.24707	0.48839	49.3271	Low LRO Nile red
F54H5.3	6	1.0487	1.0674	0.068423	0.44724	48.7496	Low LRO Nile red
R11H6.5	6	1.0489	1.0307	0.10026	0.44719	49.1904	High LRO Nile red
W04A4.5	6	1.0494	1.0082	0.13225	0.44465	49.3556	Low LRO Nile red
M01E10.2	6	1.0505	1.1122	0.38923	0.471	49.4554	Low LRO Nile red
ZK355.d	5	1.0505	0.87828	0.37285	0.50037	47.5348	Low LRO Nile red
F10B5.4	6	1.0512	1.0174	0.19715	0.4346	49.979	tub-1
F43C1.2	6	1.0513	1.0146	0.15303	0.42884	50.1747	mpk-1
F44E7.2	6	1.0517	1.014	0.10211	0.42197	50.2144	p-Nitrophenyl phosphatase
C44E4.6	6	1.0532	1.0213	0.14486	0.41178	51.473	Low LRO Nile red
C36A4.9	6	1.0559	1.0582	0.12725	0.38636	52.1579	Low LRO Nile red
K09H11.2	6	1.0576	1.0777	0.14015	0.37383	51.9617	Low LRO Nile red
Y67D8A_380.d	6	1.0577	0.98222	0.28328	0.39058	51.947	Low LRO Nile red
F41D3.11	6	1.0598	1.0268	0.18241	0.36025	51.8761	Glycosyltranferase
E02C12.3	6	1.0598	1.1254	0.1288	0.35462	52.1295	Low LRO Nile red
K03B8.3	6	1.0653	1.0816	0.16175	0.31515	49.1632	Low LRO Nile red
C09G9.7	6	1.0671	1.0863	0.090977	0.29664	48.0549	Low LRO Nile red
W06H12.1	6	1.0775	1.1658	0.21184	0.23917	43.5281	High LRO Nile red
K12B6.8	6	1.0784	1.0629	0.12114	0.22478	41.8087	Low LRO Nile red
C36A4.5	6	1.0813	1.0862	0.21708	0.21744	41.097	High LRO Nile red
C06A6.1	6	1.0864	1.131	0.092207	0.1794	37.1348	Low LRO Nile red
K10B3.7	6	1.0887	1.0718	0.13803	0.17114	36.2822	Low LRO Nile red
Y50E8.q	6	1.0888	1.0843	0.098378	0.16821	36.1648	Low LRO Nile red
LLC1.2	6	1.0892	1.0034	0.21536	0.17649	36.71	High LRO Nile red
C50D2.1	6	1.0941	1.1534	0.30876	0.16596	36.0132	High LRO Nile red
ZC84.5	6	1.0947	1.1369	0.17457	0.14715	33.5505	Low LRO Nile red
H12C20.3	6	1.096	1.0692	0.19322	0.14328	32.812	High LRO Nile red
F58E10.3	6	1.1042	1.0765	0.22202	0.1153	28.7105	ATP-dependent RNA helicase
H32C10.3	6	1.1042	1.1391	0.06724	0.10509	27.8485	Low LRO Nile red
M05B5.4	6	1.1048	1.1315	0.1493	0.10713	27.9598	Low LRO Nile red
F46A8.7A	6	1.1053	1.0406	0.17099	0.10713	27.8535	dur-123
F15B9.5	6	1.1221	1.0781	0.15888	0.061324	17.968	High LRO Nile red
C15A11.3	6	1.1236	1.091	0.099834	0.055725	16.7732	High LRO Nile red
C24A1.4	6	1.1247	1.1342	0.09595	0.053582	16.289	Low LRO Nile red
F10A3.13	6	1.1261	0.9974	0.26372	0.060193	17.817	Low LRO Nile red
Y40H7A.7	6	1.1265	1.0481	0.3879	0.071826	20.6859	Low LRO Nile red
K04A8.5	6	1.1305	1.1104	0.12151	0.044182	13.829	Triglyceride lipase-cholesterol esterase
T19D12.8	6	1.1313	1.1732	0.26464	0.050435	15.4332	High LRO Nile red
R11H6.6	6	1.1327	1.137	0.10788	0.040421	12.8538	Low LRO Nile red
T11F9.10	6	1.1352	1.1692	0.16629	0.038829	12.6195	Low LRO Nile red
T19D12.3	6	1.1368	1.1166	0.23885	0.040175	12.8561	High LRO Nile red
C14C6.8	6	1.1394	1.1065	0.19067	0.034201	11.4914	Low LRO Nile red
K07D4.7	6	1.1408	1.1097	0.23402	0.034475	11.5491	Putative guanine nucleotide exchange factor TIM
F25G6.9	6	1.1465	0.93902	0.57695	0.05739	17.2169	High LRO Nile red
T05C12.1	6	1.1483	1.0463	0.3816	0.034711	11.5588	Low LRO Nile red
C26C6.2	6	1.1489	1.1691	0.073748	0.021187	7.5425	tph-1
F11C1.6	6	1.161	0.88056	0.56193	0.035578	11.7408	Low LRO Nile red
F37B12.3	6	1.1713	1.0368	0.27231	0.011242	4.2943	Low LRO Nile red
K07A1.13	6	1.1715	1.1543	0.2123	0.0098005	3.8516	High LRO Nile red
F58F9.1	6	1.1785	1.1557	0.11688	0.006173	2.5062	Low LRO Nile red
B0285.8	6	1.1846	1.0814	0.26827	0.006326	2.5557	Low LRO Nile red
R03H10.4	6	1.1848	1.1226	0.43563	0.010458	4.0367	Low LRO Nile red
Y51H7_C.255c	6	1.1959	1.0633	0.55308	0.010464	4.0287	Low LRO Nile red
Y46H3C_11.b	6	1.1974	1.1755	0.19271	0.0029128	1.2408	High LRO Nile red
F25E2.5	6	1.2085	1.0826	0.35167	0.0028381	1.2147	daf-3
W01C9.4	6	1.2106	1.0821	0.30904	0.0021946	0.96343	Low LRO Nile red
W07A12.6	6	1.2179	1.2308	0.16613	0.00097922	0.4524	Predicted acyltransferase
ZK666.10	5	1.2279	1.0044	0.3941	0.0029159	1.2393	High LRO Nile red
F07C4.1	6	1.2417	0.83453	0.91052	0.0097901	3.8573	Low LRO Nile red
F13H6.4	6	1.2428	1.1819	0.21068	0.0002933	0.14108	Carboxylesterase and related proteins
C34B2.10	4	1.2536	1.2279	0.34568	0.002264	0.99164	kat-1
F38A6.1	6	1.2539	1.2986	0.23643	0.00017459	0.085202	pha-4
Y110A7A.7	6	1.2561	1.144	0.2677	0.00017726	0.086325	Lipase
H23N18.3	6	1.2565	0.94763	0.65952	0.0016443	0.73666	UDP-glucuronosyl and UDP-glucosyl transferase
C16A11.3	6	1.2577	1.21	0.2102	0.0001264	0.06206	Low LRO Nile red
H05L14.2	6	1.2718	1.2286	0.30806	9.0057e-05	0.044848	High LRO Nile red
E04F6.6	6	1.2798	1.2223	0.24706	4.0507e-05	0.020578	High LRO Nile red
B0554.7	6	1.2853	1.2721	0.21117	2.4252e-05	0.01249	Low LRO Nile red
R11G11.14	6	1.3244	1.1754	0.50318	1.9485e-05	0.010093	Triglyceride lipase-cholesterol esterase
T13C5.1	6	1.3349	1.3651	0.63829	3.901e-05	0.019856	daf-9
F58G4.2	6	1.3353	0.93568	1.1617	0.0019734	0.87816	Low LRO Nile red
K07C6.4	6	1.3522	1.2804	0.41854	1.6607e-06	0.00087852	Low LRO Nile red
F56B3.2	6	1.4315	1.2426	0.47228	1.6757e-08	9.0319e-06	High LRO Nile red
T14F9.4	6	1.4712	1.3766	0.32235	9.7218e-11	5.3859e-08	High LRO Nile red
F55A8.1	6	1.509	1.0837	0.9443	2.3702e-07	0.00012657	egl-18
F52C6.2	5	1.5177	1.8094	0.53204	9.8701e-10	5.4187e-07	Low LRO Nile red
K09C4.5	6	1.5261	1.6559	0.30228	7.7707e-13	4.3516e-10	High LRO Nile red
F28H6.2	6	1.5916	1.0865	1.3867	2.1354e-06	0.0011253	Low LRO Nile red
W07A12.7	6	1.5937	1.5364	0.42651	2.9055e-14	1.6503e-11	Predicted acyltransferase
T28C6.6	5	1.5987	1.3715	0.41368	4.6588e-13	2.6183e-10	High LRO Nile red
Y11D7A.9	6	1.633	1.3032	0.77845	7.7349e-12	4.3006e-09	High LRO Nile red
Y80D3A.5	6	1.7886	1.4611	1.0676	7.6017e-13	4.2645e-10	cyp-42A1
F19B2.5	5	1.9526	1.3816	1.7972	1.1253e-09	6.1551e-07	Helicase-like transcription factor HLTF/DNA helicase RAD5, DEAD-box superfamily
H04M03.4	6	1.9958	1.5927	0.92706	2.0584e-20	1.1753e-17	Low LRO Nile red
ZK909.2	6	2.1229	1.5587	1.0888	3.0708e-21	1.7565e-18	kin-1
T19B10.1	6	4.4648	3.0116	2.7004	1.1775e-36	6.7469e-34	cyp-29A2
