# Supplementary material for: Genetic Regulation of Caenorhabditis elegans Lysosome Related Organelle Function
Source: PLoS Genet. 2013 Oct 24;9(10):e1003908. doi: 10.1371/journal.pgen.1003908 (PMC3812091; doi:10.1371/journal.pgen.1003908)
Supplement: Table S2 — Lipid droplet staining in eri-1 mutants treated with RNAi to 407 genes previously annotated to have feeding Nile red phenotypes and 164 metabolic genes. (XLSX) [file pgen.1003908.s006.xlsx]

## Sheet: Sheet1
Table S2: Lipid droplet staining in eri-1 mutants treated with RNAi to 407 genes previously annotated to have feeding Nile red phenotypes and 164 metabolic genes.
RNAi clone PCR Primer Pairs	N	mean Lipid Droplet fat staining level	median	S.D.	Uncorrected P	Adjusted P	Ashrafi et al. designation OR gene description if not in original set
F56B3.2	4	0.3268	0.34074	0.078543	2.6077e-11	1.4838e-08	High LRO Nile red
F14H8.1	1	0.4258	0.4258	0	0.001962	1.036	Low LRO Nile red
T13C5.1	3	0.45746	0.49726	0.12804	1.1312e-06	0.0006278	daf-9
Y47G6A_245.b	4	0.45859	0.44842	0.11346	3.4914e-08	1.9587e-05	Low LRO Nile red
F19B2.5	4	0.46868	0.39771	0.44884	4.3504e-07	0.00024188	Helicase-like transcription factor HLTF/DNA helicase RAD5, DEAD-box superfamily
C33D3.1	3	0.47866	0.5846	0.3041	4.2986e-06	0.0023685	elt-2
C30F12.1	4	0.52821	0.54426	0.14048	1.1904e-06	0.0006595	Low LRO Nile red
F59F5.1	3	0.56575	0.57853	0.067509	7.268e-05	0.039538	Low LRO Nile red
VF13D12L.1	4	0.5756	0.58975	0.22202	1.3648e-05	0.0074925	High LRO Nile red
W03C9.3	3	0.5922	0.6396	0.088511	0.00018975	0.10266	Low LRO Nile red
C04G2.2	4	0.60406	0.60655	0.066795	3.3124e-05	0.018119	High LRO Nile red
Y11D7A.9	3	0.60858	0.52508	0.33744	0.00049877	0.26734	High LRO Nile red
Y77E11A.3443.I	4	0.62205	0.59652	0.17606	8.6296e-05	0.046859	Low LRO Nile red
Y48C3A.b	3	0.62999	0.66313	0.1131	0.00069435	0.3694	Low LRO Nile red
T23E1.1	4	0.63375	0.69133	0.19585	0.00014609	0.079181	Low LRO Nile red
H04M03.4	3	0.63614	0.58352	0.17739	0.00090462	0.48036	Low LRO Nile red
W07A12.7	4	0.65185	0.7025	0.1392	0.00026684	0.14383	Predicted acyltransferase
F14E5.5	4	0.65926	0.66988	0.14964	0.00036316	0.19538	Member of the triacylglycerol lipase (class 2) protein family
C31H2.3	4	0.65986	0.58974	0.18249	0.00039613	0.21272	Low LRO Nile red
C32E12.4	4	0.66852	0.71706	0.21449	0.00059039	0.31586	CRF1 like
C04G2.5	4	0.67081	0.58267	0.18607	0.000605	0.32307	High LRO Nile red
C47D12.7	4	0.67389	0.61944	0.19289	0.00068825	0.36684	Low LRO Nile red
M70.1	3	0.67601	0.59416	0.28007	0.0034992	1.8301	High LRO Nile red
K08F8.1	4	0.68091	0.53993	0.40515	0.0016043	0.84869	High LRO Nile red
F56H11.6	3	0.69592	0.7341	0.095836	0.0051542	2.6596	High LRO Nile red
K12D12.4	3	0.70753	0.71373	0.18295	0.0075621	3.834	Low LRO Nile red
ZK930.1	2	0.70883	0.70883	0.12397	0.027825	12.8828	Low LRO Nile red
H05L14.2	4	0.71072	0.74346	0.12042	0.0023238	1.2246	High LRO Nile red
F13B12.5	4	0.71242	0.77199	0.23847	0.0029542	1.548	ins-1
T07A9.6	4	0.71329	0.69393	0.094476	0.0024787	1.3038	daf-18
F58F9.1	2	0.72295	0.72295	0.064574	0.036181	16.1729	Low LRO Nile red
C53B4.5	2	0.72615	0.72615	0.12167	0.038741	17.1622	High LRO Nile red
F44D12.7	4	0.72651	0.72096	0.11606	0.0039654	2.062	High LRO Nile red
C02F4.2	3	0.7274	0.79197	0.14588	0.012515	6.2076	Low LRO Nile red
C18D1.3	4	0.7286	0.72966	0.11957	0.0042667	2.2144	flp-4
T14F9.4	4	0.73299	0.71338	0.1357	0.0050125	2.5915	High LRO Nile red
ZC410.4	4	0.73762	0.77565	0.20674	0.0063713	3.2685	High LRO Nile red
ZK1127.2	4	0.73847	0.84974	0.30627	0.0077961	3.9448	Acyl-CoA synthetase
F52C12.2	3	0.73976	0.73766	0.10349	0.016841	8.1848	High LRO Nile red
B0286.4	4	0.74003	0.73488	0.2295	0.0071193	3.6451	Low LRO Nile red
M28.6	4	0.74067	0.61955	0.39209	0.010029	5.0043	Low LRO Nile red
Y38F1A.9	4	0.74214	0.81846	0.32569	0.0090586	4.5474	High LRO Nile red
C09G12.5	4	0.74538	0.78807	0.12068	0.0073672	3.7573	High LRO Nile red
F49C5.6	4	0.74766	0.77701	0.1825	0.0084484	4.258	Low LRO Nile red
T27A8.4	4	0.75884	0.75648	0.18696	0.011952	5.9401	High LRO Nile red
T11F9.10	3	0.76089	0.77991	0.12049	0.028526	13.1504	Low LRO Nile red
Y41E3.10	4	0.76094	0.85056	0.22043	0.013268	6.5411	Low LRO Nile red
F38A5.1	4	0.76327	0.75487	0.13989	0.013011	6.4407	Low LRO Nile red
C16A11.3	3	0.76425	0.67322	0.40899	0.038898	17.1931	Low LRO Nile red
F41D9.1	4	0.76461	0.75188	0.08168	0.013012	6.4279	Low LRO Nile red
T04B2.2	4	0.76556	0.75081	0.099593	0.013525	6.6544	High LRO Nile red
B0348.4	4	0.76934	0.76275	0.23529	0.017275	8.3436	egl-8
Y11D7A.8	4	0.77002	0.71802	0.17498	0.016419	8.0125	High LRO Nile red
C09G5.8	4	0.77122	0.63543	0.30425	0.020134	9.5636	High LRO Nile red
C01G6.5	4	0.77225	0.72052	0.34356	0.022092	10.3832	Low LRO Nile red
C08G5.2	4	0.7723	0.75146	0.14246	0.017026	8.2406	Low LRO Nile red
W07A12.6	4	0.77277	0.77295	0.16732	0.017649	8.4716	Predicted acyltransferase
C04G6.1	4	0.77292	0.84157	0.14496	0.017374	8.3743	mpk-2
C14F5.3	4	0.77433	0.72906	0.10848	0.017624	8.4773	Low LRO Nile red
F11C1.6	4	0.77502	0.82869	0.13707	0.01835	8.7895	Low LRO Nile red
C26C6.2	4	0.77514	0.72492	0.16383	0.018836	9.0038	tph-1
C04G2.4	4	0.77668	0.77042	0.11165	0.018906	9.0182	High LRO Nile red
ZK355.d	4	0.77693	0.77016	0.37166	0.026264	12.2388	Low LRO Nile red
B0285.8	4	0.77695	0.80991	0.17237	0.019993	9.5165	Low LRO Nile red
C50D2.1	4	0.77884	0.80374	0.31346	0.025145	11.793	High LRO Nile red
F32B6.6	4	0.78272	0.84033	0.24405	0.025395	11.885	High LRO Nile red
C10G11.5	4	0.78521	0.78479	0.27288	0.028173	13.0161	pnk-1: Pantothenate Kinase
T12A2.1	4	0.78613	0.76418	0.35776	0.032611	14.8705	Low LRO Nile red
C18E9.5	4	0.78714	0.79375	0.19989	0.027287	12.6883	Low LRO Nile red
F11E6.5	4	0.78968	0.80937	0.1295	0.027606	12.8092	Low LRO Nile red
C54G7.1	4	0.79078	0.78093	0.34136	0.035833	16.1248	Low LRO Nile red
F49E10.3	4	0.79401	0.8576	0.23661	0.03409	15.477	flp-7
Y17G9A.d	4	0.79502	0.70706	0.40137	0.043595	19.051	Low LRO Nile red
Y49F6B.n	4	0.79505	0.80677	0.21395	0.034222	15.5027	Low LRO Nile red
T21C9.2	4	0.79518	0.81034	0.064124	0.031099	14.2743	Low LRO Nile red
W02C12.3	3	0.79561	0.70093	0.21761	0.065097	27.0803	Low LRO Nile red
T04C10.2	4	0.79597	0.77557	0.058974	0.031724	14.5297	Low LRO Nile red
ZK1320.10	4	0.79653	0.79213	0.079918	0.032441	14.8255	High LRO Nile red
K10B3.7	4	0.79797	0.81158	0.076176	0.033686	15.3271	Low LRO Nile red
C56E10.4	4	0.79884	0.77964	0.19593	0.037193	16.5511	High LRO Nile red
F28H6.3	4	0.79989	0.78657	0.10632	0.035929	16.1322	Low LRO Nile red
ZC513.1	4	0.8007	0.79711	0.10207	0.036636	16.3396	High LRO Nile red
C33A12.6	3	0.80205	0.79183	0.19143	0.073472	30.1234	High LRO Nile red
Y22F5A.5	4	0.80227	0.82486	0.15486	0.03939	17.3711	N-acetylmuraminidase/lysozyme
F07D3.2	3	0.80564	0.82407	0.081837	0.076383	31.0116	flp-6
F25H8.5	3	0.80623	0.86102	0.095919	0.077549	31.33	High LRO Nile red
F59F5.2	4	0.8079	0.80023	0.13735	0.045095	19.6161	Low LRO Nile red
ZK849.2	4	0.80797	0.78889	0.21017	0.047644	20.6298	PDZ domain
F33D4.1	4	0.80824	0.70068	0.29202	0.052044	22.3791	High LRO Nile red
Y41D4A3192.a	4	0.80933	0.7546	0.13729	0.046781	20.3027	Low LRO Nile red
T07A9.3	4	0.81176	0.79366	0.12017	0.049313	21.2538	kgb-1
F55A8.2	4	0.81222	0.90517	0.2848	0.056885	24.2331	egl-4
F56F3.4	4	0.81235	0.86622	0.28893	0.057322	24.3617	High LRO Nile red
Y80D3A.5	4	0.81324	0.91258	0.28678	0.058433	24.6588	cyp-42A1
C46E10.9	4	0.81552	0.81248	0.05922	0.053043	22.7556	Low LRO Nile red
C54H2.5	4	0.81587	0.90559	0.24775	0.059901	25.1585	Low LRO Nile red
T10E9.6	4	0.81601	0.77266	0.22215	0.058771	24.7424	Low LRO Nile red
F17A2.7	4	0.8163	0.83014	0.10271	0.054874	23.4313	Low LRO Nile red
C43H6.8	4	0.81739	0.82459	0.14103	0.057455	24.361	High LRO Nile red
T19D12.8	4	0.81845	0.7643	0.33034	0.069284	28.6834	High LRO Nile red
K05F1.6	3	0.82008	0.80758	0.28111	0.10973	41.6973	Low LRO Nile red
F14D2.4	4	0.82012	0.88294	0.19973	0.063804	26.6702	Low LRO Nile red
F55A8.1	3	0.82333	0.78915	0.094294	0.10905	41.5486	egl-18
F13G3.8	4	0.82378	0.84213	0.10834	0.0662	27.4729	eat-5
F46B6.8	4	0.82501	0.70716	0.25784	0.075093	30.6378	Triglyceride lipase
Y57A10A.l	3	0.82582	0.92041	0.25159	0.12043	44.6797	Low LRO Nile red
F15A2.1	4	0.82663	0.84151	0.075414	0.070142	28.9686	col-184
C10C5.6	3	0.82678	0.91427	0.24892	0.12244	45.1821	raptor
Y6B3B.10	3	0.82714	0.77932	0.35703	0.13052	46.855	Low LRO Nile red
R04A9.4	3	0.82789	0.83344	0.053977	0.11834	44.1413	Low LRO Nile red
F49E12.4	4	0.82839	0.81173	0.041675	0.072678	29.8706	Low LRO Nile red
K02G10.4	7	0.82852	0.78476	0.25885	0.025719	12.0107	flp-11
F25G6.9	4	0.82933	0.84453	0.11867	0.075983	30.9252	High LRO Nile red
C33G8.9	4	0.8296	0.84177	0.16418	0.078186	31.5088	Low LRO Nile red
T24D3.1	4	0.82971	0.8805	0.21038	0.080721	32.2077	med-1
F13D11.1	4	0.83051	0.9452	0.23709	0.08384	33.2844	Low LRO Nile red
F58G4.2	4	0.83187	0.839	0.23801	0.086552	34.1017	Low LRO Nile red
K09C4.5	4	0.8319	0.84378	0.11558	0.080645	32.2578	High LRO Nile red
F22E10.3	4	0.83211	0.84948	0.19991	0.084721	33.4649	pgp-14:Probable membrane transporter of the ATP-binding cassette (ABC) superfamily, has strong similarity to human, D. melanogaster, and S. cerevisiae multidrug resistance proteins. Expressed in adult pharynx
C01C10.3	3	0.83219	0.89051	0.16177	0.1311	46.9335	Low LRO Nile red
F11A1.3	4	0.83235	0.84868	0.043252	0.079908	32.1229	Low LRO Nile red
T19D2.2	4	0.83292	0.87453	0.15565	0.084123	33.3127	Low LRO Nile red
F32G8.6	3	0.83498	0.86072	0.080807	0.13565	47.8862	cat-4
H09F14.1	3	0.83886	0.8352	0.1402	0.14729	51.1099	Low LRO Nile red
B0513.7	4	0.83984	0.88721	0.15929	0.098752	38.4145	Low LRO Nile red
C33A12.14	4	0.84079	0.87062	0.088349	0.098181	38.2907	High LRO Nile red
B0041.5	4	0.84082	0.81792	0.11813	0.099204	38.4913	Low LRO Nile red
F58E6.10	4	0.84179	0.82293	0.26849	0.11041	41.847	unc-42
T01C8.1	4	0.84248	0.86435	0.22598	0.10878	41.6632	aak-2
F25H8.1	4	0.8461	0.88331	0.2808	0.12217	45.2047	High LRO Nile red
K09B11.9	4	0.8462	0.87831	0.089163	0.11091	41.9238	Low LRO Nile red
H05L03.3	4	0.84633	0.87233	0.24593	0.1198	44.565	High LRO Nile red
F47C12.3	4	0.8471	0.85225	0.11491	0.11402	42.8711	Low LRO Nile red
T01D3.4	4	0.84733	0.84549	0.16143	0.11672	43.6518	Low LRO Nile red
F30A10.8a	4	0.84896	0.88704	0.24918	0.12694	45.9523	stn-1
F12E12.h	4	0.84951	0.86953	0.17326	0.12304	45.2802	High LRO Nile red
R105.1	4	0.84994	0.84536	0.21363	0.12683	46.0409	High LRO Nile red
C18H9.7	4	0.85	0.83147	0.36779	0.14189	49.5199	High LRO Nile red
W01C8.6	4	0.85011	0.87071	0.20066	0.12639	46.0077	cat-1
ZK849.1	4	0.85017	0.81862	0.2942	0.13432	47.5478	PDZ domain
T14D7.1	3	0.8503	0.97696	0.44721	0.20346	64.7018	AGT1= Alanine-glyoxylate aminotransferase
R11A5.1	4	0.85065	0.79018	0.24598	0.13129	46.8694	Low LRO Nile red
H32C10.3	4	0.85127	0.85363	0.25596	0.13384	47.5127	Low LRO Nile red
F10D2.11	4	0.85172	0.85783	0.083497	0.12503	45.7615	UDP-glucuronosyl and UDP-glucosyl transferase
ZK154.4	4	0.85182	0.82942	0.17963	0.12967	46.6828	Low LRO Nile red
T14B1.1	3	0.85288	0.85021	0.043022	0.18601	61.0112	High LRO Nile red
T04A11.8	4	0.85316	0.84611	0.17913	0.1334	47.4904	Low LRO Nile red
F46C5.6	4	0.85485	0.85919	0.25008	0.1436	49.9718	High LRO Nile red
F28H6.2	4	0.85654	0.8289	0.14461	0.14121	49.4233	Low LRO Nile red
C43H6.9	3	0.85846	0.87996	0.050883	0.20463	64.6624	High LRO Nile red
F36H12.15	4	0.85873	0.81817	0.35091	0.16622	56.0161	Low LRO Nile red
C49C3.3	4	0.85923	0.84338	0.1181	0.14808	51.0893	Low LRO Nile red
F41C6.6	4	0.85984	0.82209	0.22844	0.15703	53.705	Low LRO Nile red
W01C9.4	4	0.86203	0.89371	0.18666	0.16084	54.848	Low LRO Nile red
F53A9.4	4	0.86239	0.89499	0.087021	0.15687	53.8052	Low LRO Nile red
T10D4.1	4	0.86373	0.88418	0.17832	0.16589	56.07	Low LRO Nile red
ZK1321.1	4	0.86412	0.84527	0.29584	0.17769	58.8169	High LRO Nile red
F31F6.7	4	0.86458	0.87108	0.12788	0.16578	56.1988	Low LRO Nile red
F17H10.1	4	0.86479	0.82389	0.10636	0.1655	56.2698	Esterase/lipase/thioesterase domains
Y24D9A.b	4	0.86524	0.90006	0.18835	0.17171	57.3527	Low LRO Nile red
Y37A1A.1	4	0.86583	0.86584	0.056468	0.16746	56.2676	Low LRO Nile red
ZK525.1	4	0.86669	0.81153	0.17842	0.17601	58.435	flp-15/ZK5
B0554.6	4	0.86839	0.88457	0.3533	0.19989	63.9654	Low LRO Nile red
Y4C6A.h	4	0.8689	0.93594	0.27495	0.19242	62.537	Low LRO Nile red
F46G11.3	4	0.86914	0.88458	0.16604	0.18391	60.5071	Low LRO Nile red
T14B4.8	4	0.87119	0.82448	0.17206	0.19185	62.5442	High LRO Nile red
ZK593.3	4	0.87127	0.80748	0.25267	0.19895	64.0617	Low LRO Nile red
Y71H2_389.a	4	0.87132	0.8904	0.16342	0.19177	62.7076	Low LRO Nile red
F31F6.4	4	0.87146	0.85204	0.16637	0.19247	62.361	flp-8
T01C1.2	3	0.87248	0.87926	0.038245	0.2569	75.7859	High LRO Nile red
K07A1.13	4	0.87257	0.84445	0.30967	0.21019	65.3682	High LRO Nile red
C26F1.2	4	0.87283	0.88457	0.2829	0.20811	65.1389	cyp-32A1
C14C6.8	4	0.87286	0.80618	0.33463	0.21445	66.2641	Low LRO Nile red
ZK666.10	4	0.87372	0.82951	0.23952	0.20709	65.0251	High LRO Nile red
F13E6.1	4	0.87406	0.84671	0.10657	0.19906	63.8993	Low LRO Nile red
C18A3.6a	4	0.87461	0.91528	0.15761	0.20399	64.6641	rab-3
F59E11.5	4	0.87562	0.89933	0.16652	0.20857	65.0737	Low LRO Nile red
R53.7	4	0.87574	0.86924	0.10381	0.20551	64.7344	AMPK, gamma subunit
Y38E10A.b	4	0.8767	0.96855	0.21058	0.21632	66.4096	Low LRO Nile red
Y50D7_165.b	4	0.87804	0.93324	0.17994	0.21932	67.1109	Low LRO Nile red
T10B11.2	4	0.87853	0.87985	0.17275	0.22079	67.3406	Ceramide kinase
T27B1.1	4	0.87966	0.92935	0.20852	0.22834	69.1867	osm-1
F52H2.2	4	0.88361	0.88167	0.094603	0.2381	71.4305	High LRO Nile red
R03H10.4	3	0.88396	0.75176	0.30424	0.31966	84.3913	Low LRO Nile red
F10B5.4	4	0.8852	0.83109	0.24741	0.25633	75.8748	tub-1
C18H9.5	4	0.88563	0.92373	0.25419	0.25901	76.1495	High LRO Nile red
F07C3.4	4	0.88592	0.86003	0.31342	0.26728	77.2436	Low LRO Nile red
F46C8.7	4	0.88678	0.96799	0.23151	0.26198	76.7595	Low LRO Nile red
C15C7.5	3	0.88715	1.0317	0.2753	0.33212	83.3616	Low LRO Nile red
T27E4.7	4	0.88716	0.91436	0.23756	0.26434	76.9241	Low LRO Nile red
F39D8.2	4	0.88805	0.95334	0.19545	0.26464	76.7465	Low LRO Nile red
T09F3.1	4	0.88829	0.96203	0.28414	0.27475	77.4783	Low LRO Nile red
T07F8.1	4	0.88849	0.88532	0.13541	0.26237	76.6126	High LRO Nile red
T14D7.3	4	0.88893	0.86383	0.21171	0.27017	77.8102	Low LRO Nile red
E01A2.i	4	0.88926	0.88598	0.33875	0.28632	79.3097	Low LRO Nile red
T27F7.1	4	0.88983	0.92451	0.17386	0.27133	77.3285	Low LRO Nile red
K07C6.5	4	0.8901	0.92404	0.14419	0.27058	77.6575	Low LRO Nile red
C50C10.4	4	0.89043	0.88619	0.16376	0.2735	77.4004	High LRO Nile red
T07C12.1	4	0.89088	0.88614	0.10656	0.27229	77.3294	Low LRO Nile red
R10D12.10	4	0.89141	0.99124	0.30933	0.29284	79.3588	High LRO Nile red
W01B11.5	4	0.89158	0.79049	0.31349	0.2942	79.4345	Low LRO Nile red
R07E5.1	3	0.8916	0.83414	0.15062	0.34582	83.6873	Low LRO Nile red
R07A4.2	4	0.89364	0.82256	0.16528	0.2894	79.5861	High LRO Nile red
H04M03.1	4	0.89375	0.88063	0.18968	0.29186	79.3849	Low LRO Nile red
ZC334.3	4	0.89394	0.90743	0.1749	0.29163	79.6141	ins-24
C06A1.3	3	0.8941	0.8534	0.10259	0.35647	83.7698	Low LRO Nile red
C41D7.2	4	0.8942	0.96431	0.33629	0.31034	82.862	Low LRO Nile red
W08D2.1	3	0.89517	0.88119	0.16199	0.36418	83.7607	High LRO Nile red
ZC334.2	4	0.89703	0.91364	0.13541	0.30479	81.6832	ins-30
F55F3.1	4	0.89755	0.95304	0.17762	0.31042	82.5705	Protein involved in Snf1 protein kinase complex assembly
Y37D8A.8	4	0.89867	0.8945	0.23016	0.32099	83.7783	Low LRO Nile red
C18G1.2	4	0.89868	1.0074	0.29099	0.32776	83.5781	Tx factor
F39B1.1	4	0.89904	0.90531	0.080417	0.31278	82.887	High LRO Nile red
T05F1.6	4	0.90008	0.98203	0.21954	0.32752	83.8457	Low LRO Nile red
F49C12.15	4	0.90107	0.98595	0.36947	0.35117	83.9301	High LRO Nile red
R08F11.2	4	0.90116	0.90621	0.26085	0.3376	83.0486	Low LRO Nile red
F31F6.2	4	0.90144	0.80352	0.21558	0.33456	82.9715	High LRO Nile red
Y94A7B.3	4	0.90151	0.86822	0.14096	0.32909	83.5894	Low LRO Nile red
C06G3.2	4	0.90178	0.81887	0.28737	0.34406	83.6063	Low LRO Nile red
K02D3.2	4	0.90219	0.91744	0.10732	0.33099	83.4088	Low LRO Nile red
C10C6.2	4	0.90247	0.87451	0.24943	0.34359	83.8351	flp-15
Y55F3C.c	4	0.90295	0.90369	0.28638	0.35041	84.0977	Low LRO Nile red
W04A4.5	4	0.90372	0.86299	0.32957	0.3602	83.927	Low LRO Nile red
F46F5.10	3	0.90446	0.9308	0.21038	0.41589	90.2489	Low LRO Nile red
C14A4.12	2	0.90485	0.90485	0.34685	0.51032	93.3886	Low LRO Nile red
ZK652.2	4	0.90593	0.91203	0.14102	0.35397	83.8916	Low LRO Nile red
F40H3.5	4	0.90595	0.91214	0.15854	0.35524	83.8356	Low LRO Nile red
Y40H7A.1	4	0.90709	0.90309	0.066469	0.35726	83.5996	High LRO Nile red
C01G6.7	4	0.90828	0.91334	0.11397	0.36613	83.8447	Acyl-CoA synthetase
F26D11.10	4	0.90832	0.93609	0.11723	0.36653	83.5679	Low LRO Nile red
Y46H3C_11.b	3	0.90833	0.98467	0.22821	0.43852	89.8963	High LRO Nile red
F56E3.4	4	0.91133	0.84452	0.2335	0.39335	87.7163	fax-1
T20F7.6	4	0.91183	0.97581	0.26282	0.39938	87.4641	AMPK, gamma subunit
Y69A2A_7278.m	4	0.91216	0.92795	0.19855	0.39519	87.7325	Low LRO Nile red
F02C12.5	4	0.91232	0.9077	0.083513	0.38919	87.1776	cyp-13B1
C56E10.3	4	0.91307	0.94425	0.13838	0.39644	87.6127	Low LRO Nile red
K04A8.10	4	0.91344	0.94653	0.10186	0.39681	87.2991	UDP-glucuronosyl and UDP-glucosyl transferase
F23B2.5	4	0.91509	0.91935	0.35361	0.43052	89.5483	flp-1
K05F1.3	4	0.91664	0.90988	0.072825	0.41591	89.8371	Low LRO Nile red
T27E4.6	4	0.91758	0.89985	0.19372	0.42879	89.6174	Low LRO Nile red
F21H12.3	4	0.91771	0.88493	0.23117	0.4329	89.6105	Low LRO Nile red
F55B11.4	4	0.91788	0.87454	0.16742	0.42874	90.0347	Low LRO Nile red
C36H8.3	4	0.91797	0.89851	0.13411	0.42715	90.5564	flp-9
F15H10.4	4	0.92027	0.95672	0.21826	0.4483	89.6598	Low LRO Nile red
F49E11.4	4	0.92058	0.86123	0.18741	0.44778	90.0034	Low LRO Nile red
F20D1.9	4	0.92098	0.89678	0.11575	0.44592	90.0755	Low LRO Nile red
K02A4.2	4	0.92278	0.9409	0.16995	0.4612	91.7785	gpc-1
Y69A2A_7278.l	4	0.92313	0.90688	0.20609	0.4663	90.929	Low LRO Nile red
F45E4.6	4	0.92474	0.98488	0.21555	0.478	92.2531	Low LRO Nile red
T05C12.1	4	0.92782	0.88753	0.18808	0.49707	93.4497	Low LRO Nile red
W07E11.2	4	0.92794	0.93305	0.13178	0.49437	93.9294	flp-3
C09G9.7	4	0.92823	0.90904	0.40747	0.5235	92.1355	Low LRO Nile red
B0034.2	4	0.92837	0.97629	0.16836	0.49955	93.4153	Low LRO Nile red
C05E11.8	4	0.92855	0.91732	0.08575	0.4967	93.8763	flp-12
Y50E8.q	3	0.93055	0.7933	0.47329	0.59253	88.2874	Low LRO Nile red
F12A10.8	4	0.93103	0.95614	0.15846	0.51783	93.7266	Low LRO Nile red
T17H7.1	4	0.93129	0.94987	0.35212	0.53752	93.5288	Low LRO Nile red
C15A11.3	4	0.93155	0.90345	0.15923	0.52162	92.8489	High LRO Nile red
K07B1.3	4	0.93173	0.88559	0.22	0.52721	92.2624	ucp-4= mitochondrial fatty acid anion carrier protein/Uncoupling protein
C02D4.2	4	0.93203	0.9438	0.068108	0.52115	93.2852	ser-2
F23F1.6	4	0.93333	0.92164	0.33365	0.54976	91.8096	Low LRO Nile red
F43H9.2	4	0.93454	0.86364	0.20082	0.54613	93.9348	Low LRO Nile red
M70.3	4	0.93492	0.93325	0.30819	0.55842	88.7887	High LRO Nile red
F25C8.4	4	0.93534	1.0237	0.25541	0.55641	90.6953	Acyl-CoA synthetase
B0041.3	4	0.9354	0.94491	0.17072	0.55043	90.8205	Low LRO Nile red
B0240.3	4	0.93565	0.94133	0.056825	0.54751	93.6238	daf-11
C33H5.17	4	0.93597	0.98996	0.21383	0.55762	90.3346	Low LRO Nile red
C24F3.2	4	0.93668	0.976	0.13015	0.55773	89.794	High LRO Nile red
F25H2.6	4	0.93811	0.87741	0.182	0.57134	89.1292	Serine/threonine protein kinase GPBP
Y5H2B.5	2	0.93828	0.93828	0.027813	0.68544	82.2525	cyp-32B1
M05B5.4	4	0.93915	0.9327	0.27743	0.58651	88.5625	Low LRO Nile red
K09H11.7	4	0.93951	0.93295	0.12054	0.57871	89.1206	p-Nitrophenyl phosphatase
T08G11.5	4	0.94003	0.94992	0.094281	0.5817	89.0006	unc-29
Y44A6B.2	4	0.94069	0.91526	0.20063	0.59209	88.8138	Low LRO Nile red
F11A5.3	3	0.94357	0.98925	0.15798	0.65905	86.9949	Low LRO Nile red
F54D10.2	4	0.94383	0.83597	0.29827	0.6238	90.4505	Uncharacterized protein
F08G5.6	4	0.94493	0.89505	0.24913	0.62821	89.8335	Unnamed protein
F16B4.9	4	0.94664	0.9411	0.072011	0.63281	88.5934	High LRO Nile red
F14E5.1	4	0.94749	0.96211	0.0964	0.64025	88.3543	High LRO Nile red
C03G5.7	4	0.94775	0.91723	0.13585	0.64376	87.5518	flp-5
B0331.1	4	0.94811	0.93115	0.10582	0.64555	87.1498	cyp-29A4
C17C3.1	4	0.94814	0.93253	0.12637	0.64648	86.6281	Low LRO Nile red
ZC64.2	3	0.94892	1.0051	0.22858	0.69925	78.3155	High LRO Nile red
Y53F4B.15	4	0.94925	0.9154	0.24058	0.66148	85.9922	asc-1
C34F6.3	4	0.95094	0.91116	0.089572	0.66793	84.8267	High LRO Nile red
F07C4.1	4	0.95126	0.90919	0.24738	0.6779	85.4153	Low LRO Nile red
K12B6.8	4	0.95137	0.87036	0.25422	0.6793	84.9126	Low LRO Nile red
T07C12.11	4	0.95141	1.0148	0.28309	0.68165	83.1608	Low LRO Nile red
T19E7.3	4	0.95187	0.94907	0.32943	0.68891	81.2908	bec-1
T14A8.1	4	0.95213	1.0123	0.17685	0.68093	83.7542	Low LRO Nile red
F11A3.1	3	0.9526	0.95218	0.11749	0.72241	75.8531	Acyl-CoA synthetase
T20H4.1	4	0.95318	0.86227	0.33825	0.69995	77.6949	osm-10
ZC513.11	4	0.95363	0.9465	0.029287	0.68902	80.6151	str-139
F37B12.3	4	0.95458	0.87893	0.19141	0.70161	77.1772	Low LRO Nile red
F26H9.4	4	0.95461	0.98208	0.086118	0.698	78.8739	High LRO Nile red
Y27F2A.g	4	0.95542	1.0086	0.22479	0.71026	75.9982	High LRO Nile red
ZK1290.10	4	0.95686	0.80559	0.44223	0.73787	75.2625	Unnamed protein (overlaps with tph-1)
E04F6.3	4	0.95707	0.98373	0.11071	0.71914	76.2289	High LRO Nile red
W05E10.2	4	0.95861	0.9947	0.091364	0.73162	75.3566	Low LRO Nile red
H23N18.3	4	0.96068	0.92794	0.18942	0.75214	70.7016	UDP-glucuronosyl and UDP-glucosyl transferase
B0212.5	4	0.96071	0.98251	0.17751	0.7519	72.1825	osm-9
F56D5.9	3	0.96121	1.042	0.28228	0.78995	65.5661	High LRO Nile red
F52B11.2	4	0.96151	0.92893	0.17856	0.75868	69.7985	Low LRO Nile red
ZK682.2	3	0.96177	0.96528	0.040467	0.78921	66.2936	Low LRO Nile red
C47C12.3	4	0.96214	0.84535	0.44518	0.77962	68.6064	Low LRO Nile red
Y116F11B.10	4	0.9626	0.90123	0.31415	0.77442	69.6982	daf-28
ZK6.7	4	0.96279	0.92369	0.18874	0.76986	70.0569	Low LRO Nile red
C24A11.9	2	0.96318	0.96318	0.086401	0.83608	50.1646	Low LRO Nile red
F52C6.2	2	0.96345	0.96345	0.11584	0.8379	49.4362	Low LRO Nile red
Y17G7B.15	4	0.96407	1.0794	0.28146	0.78488	67.4996	Low LRO Nile red
T23F11.4	4	0.9646	1.0207	0.20526	0.78585	66.797	Low LRO Nile red
F41D3.11	4	0.96508	0.94826	0.26823	0.7926	64.2008	Glycosyltranferase
Y73C8C.4	4	0.9653	1.0249	0.22513	0.79257	64.9911	High LRO Nile red
C50B6.7	4	0.96555	0.96537	0.35329	0.80104	60.8793	alpha-amylase
E04F6.6	4	0.96601	0.98616	0.13058	0.79562	63.6498	High LRO Nile red
C42C1.6	4	0.96618	0.90815	0.19152	0.79881	63.1064	Low LRO Nile red
F59A1.10	4	0.96638	0.91986	0.29272	0.80475	60.3565	DGAT= Acyl-CoA diacylglycerol acyltransferase
K07D4.7	4	0.96671	0.76812	0.41775	0.81438	58.6351	Putative guanine nucleotide exchange factor TIM
M02B7.3	3	0.96678	0.96835	0.21048	0.82923	56.3876	osm-3
K02E10.3	4	0.96715	0.90952	0.2479	0.80924	59.8838	High LRO Nile red
T19D2.3	3	0.96739	0.85139	0.2574	0.83492	51.7649	Low LRO Nile red
C24F3.1	4	0.96815	1.0281	0.21447	0.81649	57.9709	High LRO Nile red
K03B8.3	4	0.96891	0.96301	0.16805	0.82157	57.51	Low LRO Nile red
LLC1.2	4	0.9698	0.95685	0.19094	0.82989	55.603	High LRO Nile red
M79.4	4	0.96998	1.0467	0.22874	0.83264	52.4564	flp-19
C50E10.5	3	0.97179	0.95977	0.12818	0.86587	46.7571	Low LRO Nile red
R11G11.14	4	0.97201	0.90649	0.18137	0.84879	47.5322	Triglyceride lipase-cholesterol esterase
F33G12.2	3	0.97217	0.97269	0.074959	0.8683	45.1516	Low LRO Nile red
H27A22.1	3	0.97436	0.96422	0.03801	0.88495	41.5924	Low LRO Nile red
K07E8.3	3	0.97583	1.0005	0.29635	0.89893	36.8563	High LRO Nile red
T07C12.5	4	0.97697	1.0405	0.26901	0.89388	39.3309	Low LRO Nile red
H08M01.2	4	0.97748	0.89353	0.2368	0.89757	37.6979	Low LRO Nile red
F49F1.4	4	0.97997	1.0071	0.15785	0.91808	34.887	High LRO Nile red
Y110A7A.7	4	0.98029	0.94609	0.12631	0.9206	33.1418	Lipase
Y67D8A_380.d	4	0.98033	0.9952	0.13493	0.92103	32.2361	Low LRO Nile red
T02C5.3	4	0.98104	0.99239	0.04535	0.92674	30.5825	High LRO Nile red
Y39G8B.3	4	0.98138	0.94198	0.25796	0.93182	28.8864	sre-48
F38E9.4	4	0.98373	1.009	0.24945	0.95215	23.8038	Low LRO Nile red
T08B2.7	3	0.98373	0.9753	0.14425	0.95765	22.9835	Low LRO Nile red
T22D1.4	4	0.98502	1.08	0.23889	0.96334	22.1569	Low LRO Nile red
M01A8.1	4	0.98639	1.0481	0.20155	0.97508	19.5017	Low LRO Nile red
F21D5.5	4	0.98655	0.95947	0.25637	0.97681	18.5593	Low LRO Nile red
K04A8.5	3	0.98668	0.89997	0.33504	0.98099	17.6577	Triglyceride lipase-cholesterol esterase
T05E8.2	4	0.98731	1.024	0.20735	0.98322	15.7316	High LRO Nile red
T13F2.6	4	0.98735	0.93309	0.30534	0.98395	14.7593	Low LRO Nile red
C13D9.7	4	0.9875	0.99259	0.16028	0.98482	13.7875	Low LRO Nile red
T07A9.9	4	0.9889	1.0428	0.28241	0.99729	9.9729	GTP-binding protein
R05F9.8	3	0.98916	0.957	0.11753	0.99958	8.9963	Low LRO Nile red
C36A4.9	4	0.98981	1.0698	0.16856	0.99471	10.9418	Low LRO Nile red
ZC504.4	4	0.99004	0.9907	0.069645	0.99262	11.9115	Low LRO Nile red
Y48A6C.5	4	0.9907	0.93421	0.22836	0.98693	12.8302	pha-1
C32D5.11	4	0.99124	0.94551	0.17563	0.98202	16.6943	Low LRO Nile red
C30G4.5	4	0.99266	0.88606	0.40983	0.97126	20.3964	Low LRO Nile red
K10D3.5	4	0.99325	1.0257	0.22012	0.96451	21.2193	Low LRO Nile red
C56E6.4	4	0.99515	0.99436	0.11665	0.94709	25.5715	Low LRO Nile red
Y9C9A_53.c	4	0.99538	0.99155	0.37454	0.948	24.6481	Low LRO Nile red
ZC302.1	4	0.99581	1.0421	0.12145	0.94123	26.3544	Low LRO Nile red
C09B7.1	4	0.99588	1.0031	0.016239	0.94018	28.2055	ser-7
T07A9.5	4	0.99596	0.97019	0.23284	0.9409	27.2862	eri-1
C35A5.2	4	0.99695	0.99215	0.18938	0.93172	29.815	UDP-glucuronosyl and UDP-glucosyl transferase
T14E8.3	4	0.99807	0.99748	0.17568	0.92172	31.3386	Low LRO Nile red
F44E7.2	4	0.9985	0.94212	0.26902	0.91947	34.0203	p-Nitrophenyl phosphatase
C14A6.6	4	0.99896	1.0311	0.17147	0.91382	35.6391	Low LRO Nile red
C05D2.4	4	0.99923	1.0272	0.13782	0.91105	36.4422	bas-1
vector	100	1	0.9934	0.17032	NaN	NaN	L4440
T10C6.10	4	1.0013	0.9844	0.15771	0.89263	40.1683	Low LRO Nile red
T19B4.7	4	1.0015	0.98842	0.10385	0.89036	40.9565	Low LRO Nile red
K02D7.5	4	1.0024	0.99168	0.22516	0.88431	42.4469	High LRO Nile red
R160.4	3	1.0026	1.0793	0.17537	0.89683	38.5638	Low LRO Nile red
ZK909.3	4	1.0038	0.95291	0.22887	0.87306	43.653	Low LRO Nile red
K10H10.3	4	1.0038	1.053	0.17371	0.87104	44.4228	dhs-8= DeHydrogenases, Short chain
C37A5.1	4	1.0046	0.91774	0.24937	0.86623	45.9103	Low LRO Nile red
C17G10.7	3	1.005	1.0923	0.16068	0.87846	43.0445	Low LRO Nile red
Y65B4B_10.a	4	1.0054	1.0226	0.12138	0.85617	47.0893	Low LRO Nile red
C37H5.3	4	1.0068	0.98287	0.25116	0.84729	48.2955	Low LRO Nile red
C06B3.8	4	1.0071	0.99867	0.094304	0.84073	48.7625	gcy-32
Y7A9C.3	4	1.008	0.96527	0.19083	0.8353	50.9531	Low LRO Nile red
F53H8.1	4	1.0081	1.0145	0.02823	0.83151	53.2166	Low LRO Nile red
F47G4.3	4	1.0087	0.94368	0.22261	0.83034	54.8027	Glycerol-3-phosphate dehydrogenase/dihydroxyacetone 3-phosphate reductase
F59C12.2	4	1.0094	0.89315	0.375	0.83114	54.0239	ser-1
F29B9.11	4	1.01	1.0246	0.35271	0.82455	56.8942	Low LRO Nile red
F28H7.6	4	1.0104	0.99174	0.06503	0.8119	59.2685	Low LRO Nile red
C15B12.7	4	1.0121	1.0848	0.20614	0.80041	61.6314	Low LRO Nile red
F42G8.3	4	1.0124	1.0891	0.25551	0.80027	62.4213	pmk-2
R07B7.9	4	1.014	0.99969	0.087813	0.78089	67.9372	Low LRO Nile red
T26E4.13	4	1.0148	1.0695	0.20843	0.77792	69.2353	Low LRO Nile red
T01G9.2a	4	1.0173	0.99456	0.086009	0.75286	70.016	unknown (ST up)
C05E11.2	4	1.0182	1.0551	0.1928	0.74829	73.3323	Low LRO Nile red
H13N06.6	4	1.0188	1.0789	0.14356	0.74151	73.4093	tbh-1
C06G8.1	4	1.0195	0.98957	0.21272	0.73863	74.6018	Multitransmembrane protein of unknown function, has strong similarity to C. elegans K02D7.5, has similarity to D. melanogaster SLV (saliva), a putative transmembrane protein. K02D7.5 is a HIGH FAT clone.
C18C4.9	4	1.0202	0.99181	0.31607	0.73864	73.8638	Globins and related hemoproteins
Y105E8B.a	4	1.0213	0.81998	0.57413	0.75212	71.4509	Low LRO Nile red
F28F8.2	4	1.0234	1.0357	0.15511	0.70358	76.6904	High LRO Nile red
F55C12.3	4	1.0238	1.0843	0.32025	0.70979	76.6573	Low LRO Nile red
R08E5.3	4	1.0247	1.0419	0.14703	0.69232	80.3089	SAM-dependent methyltransferases
C32C4.1	4	1.025	1.0026	0.22372	0.69412	79.8236	Low LRO Nile red
F08D12.4	3	1.0251	1.0113	0.14914	0.72849	75.7632	Low LRO Nile red
F23H11.9	4	1.0253	1.0045	0.16067	0.68827	81.9047	Low LRO Nile red
F13H6.4	4	1.0259	0.97103	0.3306	0.69416	79.1343	Carboxylesterase and related proteins
K02F2.6	4	1.0269	1.068	0.23609	0.67932	84.2356	ser-3
C23H3.2	4	1.0284	0.97811	0.42509	0.68316	82.6629	Low LRO Nile red
F25E2.5	4	1.0288	0.94575	0.26343	0.66595	85.2416	daf-3
C44E4.6	4	1.0289	0.97855	0.27056	0.66582	85.8907	Low LRO Nile red
T09B4.8	2	1.029	1.029	0.079212	0.75172	72.917	Low LRO Nile red
K09H11.2	4	1.0292	1.1093	0.2149	0.65993	86.451	Low LRO Nile red
H12C20.3	4	1.0293	0.97967	0.17453	0.65658	87.3254	High LRO Nile red
ZK512.6	4	1.0309	0.999	0.12993	0.64144	87.8775	eat-4
F29F11.2	4	1.032	1.0595	0.14761	0.63382	88.1004	Similar to UDP-glucoronosyl and UDP-glucosyl transferase
R08E5.2	4	1.0324	1.0482	0.12568	0.62942	88.7486	Cystathionine beta-synthase and related enzymes
W09B6.2	4	1.0335	1.154	0.25508	0.62879	89.2885	taf-6.1
T21C9.11	4	1.0335	1.0309	0.085253	0.61915	90.3958	Low LRO Nile red
Y5H2B.e	4	1.0343	1.0949	0.14143	0.61557	90.4893	High LRO Nile red
daf-16	4	1.0349	1.0278	0.32728	0.62409	89.8686	R13H8.1
C29H12.6	4	1.0363	1.0352	0.18827	0.60223	89.1295	Low LRO Nile red
W06H12.1	4	1.0399	1.0262	0.19673	0.57564	89.2249	High LRO Nile red
H25K10.1	4	1.041	0.99895	0.20694	0.56784	89.1515	Low LRO Nile red
T10C6.4	4	1.0413	0.94127	0.41407	0.58643	89.1378	Low LRO Nile red
F42G8.4	4	1.043	1.1	0.33178	0.56461	89.2079	pmk-3
T21D12.3	4	1.0431	1.0172	0.17327	0.54985	91.2744	Low LRO Nile red
Y38C9B.1	4	1.0441	0.95194	0.24385	0.54817	92.0921	cyp-29A3
C06A6.1	4	1.0442	1.1374	0.252	0.54764	93.0981	Low LRO Nile red
F42G8.5	4	1.045	1.0521	0.36638	0.55401	90.858	High LRO Nile red
C24A1.4	4	1.0471	1.0929	0.14159	0.51915	93.4476	Low LRO Nile red
ZK1290.2	4	1.0473	0.91928	0.41604	0.54459	94.2135	tph-1
B0207.9	4	1.0481	1.0018	0.2796	0.52251	92.4851	Low LRO Nile red
T19D7.1	4	1.0483	1.0483	0.14739	0.5104	92.8923	Low LRO Nile red
T19D12.3	4	1.0487	1.0022	0.1808	0.5101	93.8577	High LRO Nile red
E02C12.3	4	1.0501	0.83954	0.56572	0.54791	92.5975	Low LRO Nile red
F33D4.3	4	1.0505	1.0564	0.31735	0.51003	94.3557	flp-13
W09G3.1	3	1.0508	1.1627	0.28255	0.55806	89.2899	Low LRO Nile red
K10H10.2	4	1.0536	1.0659	0.31658	0.48869	93.3391	Cystathionine beta-synthase and related enzymes
W06G6.1	4	1.0546	1.1151	0.19124	0.47006	91.1921	Low LRO Nile red
Y40H7A.7	4	1.0552	0.99128	0.17088	0.46423	90.9882	Low LRO Nile red
R31.3	4	1.0555	1.029	0.16707	0.46185	91.4453	osm-6
F08G2.7	4	1.056	1.1054	0.21518	0.46202	91.0174	Low LRO Nile red
T19B4.6	4	1.0586	1.0666	0.14124	0.43995	89.7491	Low LRO Nile red
Y57E12B.3	3	1.0588	1.1218	0.20095	0.50346	93.6432	lip-3
T28D6.2	4	1.0589	1.0383	0.22974	0.44477	90.2878	Low LRO Nile red
F54F3.3	3	1.0606	1.0666	0.047736	0.48708	93.5195	Triglyceride lipase-cholesterol esterase
C34G6.4	4	1.0607	1.097	0.15961	0.42697	90.9451	Low LRO Nile red
Y57A10B.1	4	1.0616	1.101	0.24262	0.4286	90.4346	High LRO Nile red
T04A8.16	4	1.0626	1.038	0.24574	0.42201	90.3112	Low LRO Nile red
W06D4.5	4	1.0629	1.074	0.12795	0.41133	89.6697	tag-157
C18F10.8	4	1.064	1.0216	0.28771	0.41821	89.9142	srg-7
T06C10.4	4	1.0684	1.1296	0.26314	0.3883	87.3686	flp-10
C44F1.5	4	1.0685	1.0742	0.025227	0.37325	84.7287	Low LRO Nile red
K08A2.b	4	1.0697	0.90474	0.59812	0.43332	89.264	Low LRO Nile red
ZC155.1	4	1.0713	1.0143	0.31959	0.37853	85.548	nex-1
W03A5.4	4	1.0721	1.0365	0.098555	0.35375	84.1929	High LRO Nile red
C23G10.6	4	1.0732	1.0364	0.12168	0.34884	84.0696	UDP-glucuronosyl and UDP-glucosyl transferase
T20G5.5	4	1.0733	1.0529	0.29308	0.3634	83.9449	cAMP-regulated guanine nucleotide exchange factor
ZC84.5	4	1.0759	1.0945	0.19246	0.33827	82.8752	Low LRO Nile red
ZK1290.1	4	1.0762	1.053	0.38662	0.36024	83.5761	Low LRO Nile red
B0310.1	4	1.0763	1.0627	0.090178	0.3301	83.5143	Low LRO Nile red
ZK39.7	4	1.0765	1.0706	0.19093	0.33522	82.8	Low LRO Nile red
M01E10.2	4	1.0768	1.0603	0.087836	0.32712	84.0691	Low LRO Nile red
F46A8.7A	4	1.0782	1.113	0.26428	0.33299	83.2479	dur-123
F10A3.11	4	1.0785	1.0978	0.20068	0.32521	83.9052	Low LRO Nile red
C46F11.1	4	1.0787	1.152	0.1964	0.32333	83.7426	Low LRO Nile red
F22A3.5	4	1.08	1.058	0.24631	0.32134	83.5473	Low LRO Nile red
F15A8.6	4	1.0807	1.0876	0.27325	0.32058	83.9922	Low LRO Nile red
C05E11.1	4	1.0844	1.1009	0.084772	0.28688	79.1788	Low LRO Nile red
K09D9.2	4	1.0884	1.0738	0.15509	0.27096	77.4941	Low LRO Nile red
F25H8.2	3	1.0897	1.1987	0.19584	0.33434	83.2518	High LRO Nile red
K02E10.5	4	1.0897	1.1077	0.33859	0.28376	79.1696	High LRO Nile red
F28G4.1	4	1.0906	1.2283	0.31469	0.27615	77.5984	cyp-37B1
K07C6.4	4	1.0935	1.0947	0.01681	0.24185	72.3129	Low LRO Nile red
C14A4.1	3	1.095	1.0156	0.34095	0.32046	84.2801	High LRO Nile red
Y56A3A.12A	4	1.0955	1.0216	0.25087	0.24666	73.5049	Amidase
B0412.2	4	1.0959	1.1348	0.17145	0.23776	71.5658	daf-7
D2089.2	4	1.0966	0.88987	0.52249	0.28202	78.9656	Low LRO Nile red
F54H5.3	3	1.0973	1.0561	0.076872	0.2945	79.2194	Low LRO Nile red
F47B8.3	4	1.0974	1.0498	0.19935	0.23347	70.5086	High LRO Nile red
ZC416.4	4	1.0989	1.0823	0.38442	0.24869	73.8612	kgb-2
F38G1.1	3	1.099	1.2073	0.19898	0.29161	79.9016	che-2
C38C10.1	3	1.1002	1.0967	0.19338	0.2861	79.5356	Low LRO Nile red
F58H1.6	4	1.1013	1.0585	0.13255	0.21266	65.9234	Low LRO Nile red
AH10.1	4	1.1023	1.1021	0.31066	0.22465	68.2938	Low LRO Nile red
ZK757.3	4	1.1033	1.0623	0.27277	0.21612	66.5644	Low LRO Nile red
C56C10.10	4	1.1106	1.1231	0.070631	0.17463	58.1534	High LRO Nile red
T28C6.6	4	1.1126	0.98414	0.42977	0.20134	64.2285	High LRO Nile red
Y17G9B.3	4	1.1158	1.0538	0.4663	0.19581	63.2463	cyp-31A3
ZK686.4	7	1.1164	1.1616	0.29563	0.081261	32.3417	ADR1p
T02H6.7	4	1.1165	1.1139	0.2771	0.16844	56.4261	Low LRO Nile red
Y55D5A.5	4	1.1192	1.1351	0.21685	0.15404	52.989	daf-2
Y67A6A.1	4	1.1206	1.1087	0.1858	0.14744	51.0159	High LRO Nile red
C50C3.9	12	1.1214	1.1791	0.25203	0.020897	9.9054	unc-36
W07E11.3	4	1.1216	1.0872	0.1149	0.14078	49.4142	flp-2
F22A3.4	4	1.1226	1.1789	0.17505	0.14071	49.5301	Low LRO Nile red
K01G5.8a	4	1.128	1.0436	0.20775	0.12772	46.1084	High LRO Nile red
Y57A10A.bb	4	1.1297	1.1983	0.21352	0.12355	45.3417	Low LRO Nile red
T12A2.5	4	1.1299	1.1336	0.06209	0.11609	43.5336	High LRO Nile red
F38A6.1	3	1.1316	1.2466	0.33684	0.18177	59.9846	pha-4
Y49A3A.1	4	1.1364	1.1475	0.24487	0.10904	41.6527	Low LRO Nile red
T19B10.1	4	1.1408	1.1042	0.22924	0.097877	38.2698	cyp-29A2
B0218.8	4	1.1425	1.2133	0.38475	0.10796	41.4563	clec-52= C-type lectin
B0554.7	4	1.1436	1.0456	0.33737	0.1008	38.9076	Low LRO Nile red
R11H6.5	4	1.1443	1.1023	0.26965	0.093466	36.7323	High LRO Nile red
F54F7.2	3	1.1486	1.1226	0.18015	0.12618	46.0561	Low LRO Nile red
T12B5.8	4	1.1495	0.99174	0.46175	0.1016	39.1159	High LRO Nile red
K06B4.3	4	1.1515	1.1169	0.18973	0.07457	30.4991	Low LRO Nile red
F39B2.1	3	1.1546	1.0586	0.18102	0.11274	42.5019	Zn finger proteins
C44E4.5	4	1.1549	1.0889	0.23482	0.071096	29.2916	High LRO Nile red
F45H7.4	4	1.158	1.2019	0.14821	0.062095	26.0178	Low LRO Nile red
R05H11.1	4	1.1605	1.0664	0.43274	0.077449	31.3669	Low LRO Nile red
B0432.5	3	1.1612	1.1661	0.13502	0.097732	38.311	cat-2
K02E7.11	3	1.1616	1.2269	0.22192	0.10013	38.7492	Low LRO Nile red
Y47D3A.15	4	1.1669	1.0631	0.31246	0.057708	24.4106	Protein involved in Snf1 protein kinase complex assembly
F27C1.4	4	1.1678	1.0905	0.42056	0.064782	27.014	Low LRO Nile red
C16C4.2	3	1.1727	1.2494	0.21737	0.080106	32.1227	Low LRO Nile red
T26E4.10	4	1.1766	1.1508	0.11774	0.038045	16.892	Low LRO Nile red
F58E10.3	4	1.1778	1.1621	0.2906	0.043046	18.8542	ATP-dependent RNA helicase
R107.4	4	1.1791	1.2184	0.25109	0.039735	17.4833	Low LRO Nile red
PAR2.3	4	1.1799	1.194	0.16351	0.035931	16.0969	aak-1
R11H6.6	4	1.1802	0.97641	0.48846	0.054066	23.1403	Low LRO Nile red
F22E5.1	4	1.1815	1.1904	0.34482	0.042052	18.4607	Low LRO Nile red
F10A3.13	4	1.1826	1.2231	0.22797	0.035446	15.986	Low LRO Nile red
F52C6.12	4	1.1834	1.1031	0.46249	0.048101	20.7796	Low LRO Nile red
F08H9.5	4	1.1862	1.2126	0.294	0.034842	15.7484	High LRO Nile red
R01H2.3	4	1.1867	0.99051	0.46924	0.044956	19.6009	Low LRO Nile red
T04C9.2	8	1.196	1.1008	0.26427	0.0026602	1.3966	High LRO Nile red
F07A5.1	4	1.1992	1.1951	0.15027	0.020922	9.896	Low LRO Nile red
C18F10.7a	4	1.2041	1.0983	0.48759	0.030531	14.0444	Ankyrin repeat protein
C34C6.6	4	1.2076	1.2267	0.18428	0.016972	8.2315	Low LRO Nile red
Y51A2D.5	4	1.2077	1.309	0.34416	0.02119	10.0019	Predicted transporter (major facilitator superfamily)
C04F5.7	4	1.2188	1.0616	0.49548	0.021373	10.0666	UDP-glucuronosyl and UDP-glucosyl transferas
C53A3.2	4	1.2191	1.1313	0.30634	0.014433	7.0864	Protein with strong similarity to S. cerevisiae 4-nitrophenylphosphatase Pho13p, putative paralog of C. elegans K09H11.7 and C53A3.2
C36A4.5	4	1.2241	1.2489	0.072242	0.0094441	4.7221	High LRO Nile red
B0218.3	4	1.2253	1.3676	0.45689	0.016486	8.0286	pmk-1
K10C3.6	4	1.2269	1.0498	0.46039	0.015934	7.7918	High LRO Nile red
F32F2.1	4	1.2324	1.2123	0.10116	0.007406	3.7696	Putative guanine nucleotide exchange factor
T06H11.2	4	1.2337	1.1948	0.1157	0.0071772	3.6675	Low LRO Nile red
B0218.5	4	1.2438	1.2394	0.39503	0.0084712	4.261	Low LRO Nile red
F15B9.5	4	1.2505	1.1336	0.31858	0.0057715	2.9665	High LRO Nile red
C47D12.1	4	1.2518	1.0709	0.51813	0.0093294	4.674	Low LRO Nile red
C01G6.9	4	1.255	1.0839	0.59827	0.010773	5.3649	Low LRO Nile red
D2062.10	3	1.2589	1.3313	0.46868	0.015094	7.396	Low LRO Nile red
Y51H7_C.255c	4	1.2599	1.3775	0.25543	0.0037373	1.9472	Low LRO Nile red
F08F8.2	4	1.2621	1.4181	0.34782	0.0042959	2.2253	Low LRO Nile red
F13B6.1	4	1.266	1.2036	0.31885	0.0035294	1.8423	Low LRO Nile red
B0280.3	4	1.2839	1.2127	0.17492	0.001413	0.74889	Low LRO Nile red
T26E3.3	4	1.2859	1.1383	0.64831	0.0054801	2.8222	par-6
Y65B4B_13.b	2	1.3288	1.3288	0.16953	0.008165	4.1233	Low LRO Nile red
H02I12.8	4	1.3315	1.3256	0.18348	0.00024027	0.12974	cyp-31A2
Y111B2C.e	4	1.3862	1.2983	0.27937	3.4782e-05	0.018991	Low LRO Nile red
F54C9.9	4	1.3941	1.4009	0.26372	2.3387e-05	0.012816	Low LRO Nile red
F43C1.2	3	1.4357	1.5588	0.32189	5.0568e-05	0.02756	mpk-1
F20H11.2	4	1.4369	1.4905	0.18875	2.6023e-06	0.0014365	Low LRO Nile red
F14D12.2	4	1.4403	1.524	0.35267	4.8838e-06	0.0026861	Low LRO Nile red
C46H11.2	4	1.4522	1.4282	0.18962	1.2757e-06	0.00070545	Low LRO Nile red
C06E7.3	4	1.5032	1.4743	0.23692	1.3448e-07	7.4904e-05	Low LRO Nile red
Y53C12A.1	4	1.5138	1.4553	0.31267	1.2751e-07	7.115e-05	Low LRO Nile red
T02G5.4	4	1.5292	1.5475	0.22716	3.5026e-08	1.9614e-05	Low LRO Nile red
C07E3.2	4	1.5722	1.5419	0.20579	3.3887e-09	1.918e-06	Low LRO Nile red
ZK1127.7	4	1.5903	1.3098	0.59766	5.0197e-08	2.806e-05	cin-4
F20D12.2	4	1.5964	1.4548	0.54907	2.209e-08	1.2415e-05	Low LRO Nile red
C07A9.2	4	1.6253	1.7774	0.59085	9.5575e-09	5.3904e-06	Low LRO Nile red
Y41E3.11	3	1.6347	1.6461	0.23376	1.1204e-08	6.3077e-06	Low LRO Nile red
ZK909.2	4	1.6365	1.8041	0.57161	4.4974e-09	2.541e-06	kin-1
C03D6.3	4	1.6968	1.6519	0.52267	1.3148e-10	7.4551e-08	Low LRO Nile red
Y51H4A.m	4	1.7169	1.6865	0.20278	1.2505e-12	7.128e-10	Low LRO Nile red
D1007.5	4	1.7615	1.6974	0.21288	1.0931e-13	6.2526e-11	High LRO Nile red
Y47D9A.e	4	1.8191	2.0084	0.59696	9.6171e-13	5.4914e-10	High LRO Nile red
M01B12.5	3	1.9863	1.5362	1.0762	3.1371e-11	1.7819e-08	Low LRO Nile red
Y51H7_B.5b	4	2.1312	2.016	0.48034	9.0698e-21	5.197e-18	Low LRO Nile red
C34B2.10	0	NaN	NaN	NaN	NaN	NaN	ER Signal Peptidase
K04E7.2	0	NaN	NaN	NaN	NaN	NaN	Low LRO Nile red
Y57G11C.17	0	NaN	NaN	NaN	NaN	NaN	Low LRO Nile red
ZK131.8	0	NaN	NaN	NaN	NaN	NaN	Low LRO Nile red
C37F5.1	0	NaN	NaN	NaN	NaN	NaN	High LRO Nile red
ZK675.1	0	NaN	NaN	NaN	NaN	NaN	Low LRO Nile red
F36A4.7	0	NaN	NaN	NaN	NaN	NaN	0
