# Supplementary material for: Genetic Regulation of Caenorhabditis elegans Lysosome Related Organelle Function
Source: PLoS Genet. 2013 Oct 24;9(10):e1003908. doi: 10.1371/journal.pgen.1003908 (PMC3812091; doi:10.1371/journal.pgen.1003908)
Supplement: Table S3 — LRO Nile red in wild type and 6 genetic mutants with altered LRO Nile red treated with top 79 RNAi affecting LRO Nile red. (XLSX) [file pgen.1003908.s007.xlsx]

## Sheet: Sheet1
Table S3: LRO Nile red in wild type and 6 genetic mutants with altered LRO Nile red treated with top 79 RNAi affecting LRO Nile red.
		N2 (wild type)							kat-1(mg449)						skat-1(mg459)						tub-1						tph-1						daf-16						rict-1
RNAi clone PCR Primer Pairs	Gene Name	Cluster # Figure 7A and S4B	N	mean LRO Nile Red	median	S.D.	Uncorrected P	Adjusted P	N	mean LRO Nile Red	median	S.D.	Uncorrected P	Adjusted P	N	mean LRO Nile Red	median	S.D.	Uncorrected P	Adjusted P	N	mean LRO Nile Red	median	S.D.	Uncorrected P	Adjusted P	N	mean LRO Nile Red	median	S.D.	Uncorrected P	Adjusted P	N	mean LRO Nile Red	median	S.D.	Uncorrected P	Adjusted P	N	mean LRO Nile Red	median	S.D.	Uncorrected P	Adjusted P
M01B12.5	riok-1	6	4	0.99227	1.0418	0.16655	0.98811	7.7594	4	1.1403	1.1691	0.22723	0.043817	1.6996	3	1.1156	1.0045	0.19397	0.20091	5.6253	4	1.0726	1.0107	0.27222	0.2828	8.7669	4	0.96553	0.90243	0.19878	0.59648	3.7465	4	1.1508	1.1558	0.2301	0.032136	1.3176	4	1.1589	1.163	0.15091	0.00065312	0.03135
Y47D9A.e	Y47D9A.2	6	4	0.96857	1.0186	0.18042	0.74799	7.7594	4	1.067	1.0552	0.2976	0.36872	8.4801	4	0.95859	0.96748	0.086886	0.57821	7.3327	4	0.93101	0.95321	0.17395	0.24078	8.2884	4	0.85383	0.83827	0.09281	0.01701	0.5103	4	1.3256	1.2907	0.35304	0.00024927	0.015953	4	1.1137	1.0974	0.088262	0.0047897	0.19638
C34G6.4	pgp-2	8	4	0.54471	0.53032	0.096533	8.1539e-08	5.7893e-06	4	0.73353	0.7855	0.13234	9.7227e-05	0.0060281	4	0.75335	0.74552	0.098316	0.0021106	0.11608	4	0.52026	0.53271	0.18713	1.6184e-09	1.1653e-07	4	0.36402	0.33265	0.099876	1.3338e-12	1.0003e-10	4	0.86054	0.98346	0.28954	0.064373	2.1243	4	0.44488	0.43686	0.048508	5.7186e-17	4.2317e-15
R11A5.1	apb-3	8	4	0.64239	0.62206	0.07234	5.6489e-06	0.00037283	4	0.83728	0.86282	0.088939	0.0086091	0.41324	4	0.80075	0.7948	0.029181	0.0096282	0.46216	4	0.65005	0.65881	0.10682	1.7738e-07	1.1885e-05	4	0.44211	0.41645	0.11843	5.6287e-11	4.109e-09	4	0.8159	0.82862	0.11861	0.004161	0.22469	3	0.52875	0.53264	0.031944	3.7652e-13	2.5603e-11
H05L14.2		6	4	1.0872	1.0861	0.18062	0.17913	5.6274	4	1.2853	1.3263	0.22787	0.00015513	0.0094627	4	1.0467	0.93723	0.2415	0.57214	7.3327	4	1.0759	1.1158	0.2261	0.23023	8.2884	4	1.2736	1.2701	0.16266	9.612e-05	0.0052866	4	1.2329	1.2277	0.36523	0.0068868	0.33745	4	1.2313	1.0665	0.44963	0.0060689	0.24276
T01G9.2a	T01G9.2	3	4	0.90789	0.93217	0.1074	0.2162	5.7724	4	0.96383	0.96545	0.16413	0.56514	8.4801	4	0.83071	0.77548	0.15853	0.034062	1.3625	4	1.0091	1.0461	0.16322	0.87461	10.3915	4	0.93075	0.90245	0.12082	0.25257	2.6294	4	1.0808	1.0044	0.26428	0.26017	5.9839	4	0.93768	0.92405	0.041312	0.089221	2.409
Y67A6A.1	Y67A6A.1	3	4	0.79895	0.79709	0.078201	0.0056676	0.30605	4	0.99822	1.0019	0.092087	0.97592	8.4801	4	0.77174	0.77629	0.10771	0.0042285	0.22834	4	1.0698	0.98915	0.18068	0.23953	8.2884	4	0.82062	0.82343	0.060067	0.0035047	0.14369	4	0.99971	0.99323	0.12365	0.99615	8.0865	4	0.9589	0.9625	0.09846	0.29073	6.7683
W09G3.1	W09G3.1	3	4	0.95709	0.97809	0.12945	0.6142	7.3704	4	0.94139	0.89383	0.22072	0.38404	8.4801	4	0.90845	0.92507	0.10829	0.22728	5.6253	4	1.0543	1.0395	0.11726	0.3225	9.6749	4	0.87061	0.85458	0.13557	0.039068	0.92115	4	0.96945	0.97855	0.13834	0.61953	8.0865	4	1.0232	1.0157	0.063508	0.52752	7.649
K02E7.11	K02E7.11	3	4	0.94292	0.94435	0.11089	0.47099	6.5674	4	1.0339	1.001	0.10934	0.57103	8.4801	4	0.9095	0.9114	0.084357	0.22782	5.6253	4	0.99259	0.99821	0.081456	0.88846	10.3915	4	1.0049	0.98488	0.20118	0.9405	3.7465	4	0.9915	0.95631	0.102	0.88655	8.0865	4	1.0684	1.0563	0.040534	0.063243	1.8973
W09B6.2	taf-6.1	3	4	0.9221	0.95751	0.089946	0.29852	6.5674	4	1.0208	1.032	0.10647	0.72708	8.4801	4	0.86325	0.85408	0.089783	0.072753	2.5464	4	0.95311	0.96512	0.15105	0.40955	10.3283	4	0.96825	0.93528	0.12886	0.59959	3.7465	4	1.0184	1.0029	0.14757	0.76714	8.0865	4	1.0962	1.0694	0.12347	0.021905	0.7527
F52C6.2	F52C6.2	9	4	1.569	1.4712	0.46456	1.0123e-06	6.9847e-05	4	2.0093	2.0092	0.37084	3.5858e-14	2.797e-12	4	2.8034	3.2564	1.2161	2.7333e-10	1.968e-08	4	1.668	1.6774	0.68877	3.0794e-06	0.00019708	3	2.5338	2.3412	0.41487	5.7989e-18	4.5811e-16	2	3.16	3.16	0.96866	1.2003e-15	9.6023e-14	3	1.5704	1.4416	0.48832	7.7874e-08	4.3609e-06
F52C6.12	F52C6.12	5	4	0.90663	0.9405	0.12249	0.21379	5.7724	4	0.9905	0.95075	0.1846	0.88225	8.4801	4	1.0253	1.0297	0.070493	0.732	7.3327	4	0.89216	0.87891	0.06377	0.045166	1.9873	4	0.70131	0.59616	0.24301	0.00010663	0.0057582	4	1.1305	1.1483	0.20537	0.054392	1.8493	4	1.3365	1.3468	0.057602	7.202e-11	4.3932e-09
B0286.4	ntl-2	5	4	0.77334	0.7413	0.16857	0.0034177	0.18797	4	0.95116	0.9795	0.23232	0.4739	8.4801	4	0.90711	0.91308	0.1236	0.2243	5.6253	4	0.87043	0.83933	0.24373	0.049925	2.1468	4	0.44619	0.39949	0.14103	1.1093e-10	7.9871e-09	4	1.1507	1.0848	0.2836	0.04495	1.6182	4	1.4786	1.4544	0.16941	1.3226e-12	8.8616e-11
T02G5.4	T02G5.4	6	4	0.90306	0.90907	0.023341	0.17754	5.6274	4	1.1336	1.1166	0.23741	0.057256	2.0612	4	1.0422	1.0494	0.092114	0.57181	7.3327	4	1.0923	1.081	0.16823	0.11678	4.3209	4	0.81257	0.79636	0.094585	0.0028635	0.12027	4	1.2093	1.2355	0.2929	0.0072555	0.34826	4	1.0318	1.0459	0.14011	0.44697	7.649
ZK1127.7	cin-4	3	4	1.0058	0.91518	0.26574	0.84964	7.7594	4	0.93634	0.89335	0.20339	0.33487	8.3717	4	0.86236	0.88302	0.079088	0.069886	2.5159	4	0.99995	1.0239	0.055738	0.99924	10.3915	4	0.78539	0.7796	0.070841	0.00068854	0.03305	4	1.079	1.0889	0.14362	0.20586	5.3524	4	0.96178	0.95728	0.03961	0.29015	6.7683
E04F6.6	E04F6.6	7	4	1.3123	1.3623	0.12168	3.0143e-05	0.001899	4	1.507	1.5724	0.29824	6.1874e-08	4.4549e-06	4	1.492	1.5298	0.14926	2.2061e-07	1.5222e-05	4	1.1713	1.1614	0.06933	0.0023225	0.12774	4	1.5577	1.5843	0.20066	4.423e-10	3.1403e-08	4	1.2778	1.3001	0.25408	0.00033093	0.020849	4	1.1712	1.1142	0.21377	0.0012352	0.056819
C18E9.5	C18E9.5	6	4	1.0945	1.1051	0.049155	0.118	4.536	4	1.3096	1.2833	0.31623	0.00024033	0.01442	4	1.1276	1.1242	0.10298	0.094777	3.0329	4	1.0659	1.1099	0.1182	0.23197	8.2884	4	0.88611	0.90303	0.17597	0.078699	1.4953	4	1.201	1.2441	0.2183	0.0047512	0.24706	4	0.99244	0.97822	0.069133	0.83798	7.649
W07A12.7	rhy-1	6	4	1.089	1.0534	0.14342	0.15859	5.3919	4	1.365	1.3269	0.24958	7.1426e-06	0.00047141	4	1.0943	1.0811	0.06611	0.20663	5.6253	4	1.0182	1.0183	0.031038	0.72426	10.3915	4	0.86498	0.85489	0.11162	0.02858	0.77165	3	1.2482	1.2407	0.043835	0.00067128	0.039605	4	1.1174	1.1222	0.052503	0.0025208	0.11343
M28.6	lact-3	3	4	0.88883	0.89772	0.062022	0.12261	4.536	4	0.96368	0.97956	0.14121	0.55457	8.4801	4	0.97927	1.0132	0.10599	0.78215	7.3327	3	0.97694	0.96082	0.041958	0.69903	10.3915	4	0.87548	0.89173	0.065154	0.036846	0.92115	3	1.0542	1.0497	0.021012	0.41672	7.7226	4	0.81308	0.83112	0.062203	1.1303e-05	0.00058776
C14A4.12	C14A4.12	2	4	0.88469	0.86577	0.10895	0.11676	4.536	4	0.94679	0.93785	0.12284	0.38031	8.4801	4	0.88818	0.77682	0.30886	0.20887	5.6253	4	1.0369	1.0139	0.065261	0.4818	10.3915	4	0.82397	0.80694	0.20799	0.010736	0.39722	3	0.87658	0.88277	0.032519	0.070253	2.1779	4	0.8136	0.806	0.058268	1.1009e-05	0.0005835
D2089.2	D2089.2	5	4	1.0841	1.0743	0.11652	0.17161	5.6274	4	1.1739	1.153	0.13594	0.0069817	0.3421	4	1.1519	1.1588	0.19259	0.061579	2.34	4	0.93801	0.89698	0.22553	0.32479	9.6749	4	0.95901	0.911	0.23006	0.54482	3.7465	4	1.1381	1.0786	0.30513	0.07251	2.1779	4	1.451	1.4375	0.16331	4.4512e-12	2.8488e-10
C47D12.1	trr-1	5	4	1.0643	1.1018	0.20148	0.31342	6.5674	4	0.97288	0.93799	0.10923	0.64975	8.4801	4	0.96826	0.91943	0.22764	0.69715	7.3327	4	1.1039	1.1273	0.071932	0.054196	2.2762	4	0.78008	0.70266	0.3231	0.0065723	0.26289	4	1.2486	1.1637	0.40616	0.0064545	0.32273	4	1.471	1.4931	0.060911	1.011e-14	7.2791e-13
C47D12.7	kel-1	5	4	1.0783	1.0887	0.096342	0.19384	5.6274	4	1.1914	1.136	0.13966	0.0033935	0.16967	4	1.0896	1.0821	0.054877	0.22791	5.6253	4	0.99441	0.9778	0.065197	0.91484	10.3915	4	0.91413	0.76084	0.38049	0.30407	2.7367	4	1.2119	1.2072	0.23354	0.0036154	0.19885	4	1.2663	1.2376	0.13489	1.9421e-07	1.0488e-05
W03C9.3	rab-7	6	4	1.018	0.98877	0.21216	0.71238	7.7594	4	1.2328	1.1094	0.53664	0.028493	1.1682	4	1.2	1.2478	0.22307	0.018102	0.7784	4	1.4968	1.5194	0.23235	3.1084e-09	2.1758e-07	4	0.76862	0.68105	0.23138	0.0015295	0.070355	3	1.129	1.0559	0.22216	0.089001	2.403	4	0.90222	0.87317	0.15104	0.027125	0.89513
Y57A10A.bb	Y57A10A.27	6	4	1.0646	1.0979	0.25359	0.33698	6.5674	4	1.0574	1.0503	0.10834	0.33897	8.3717	4	1.0924	1.1002	0.095165	0.22035	5.6253	4	1.0437	1.071	0.072236	0.40792	10.3283	4	0.89833	0.88796	0.071006	0.085884	1.5234	4	1.1968	1.0992	0.20499	0.004938	0.25184	4	0.9789	0.97389	0.050753	0.5608	7.649
Y57A10A.l	Y57A10A.14	2	4	0.97846	0.98619	0.24278	0.86488	7.7594	4	1.0166	0.97568	0.13749	0.78568	8.4801	4	0.88823	0.83902	0.1112	0.1431	4.436	4	0.7037	0.69555	0.0401	1.6616e-06	0.000108	4	0.65874	0.62938	0.089287	1.258e-06	7.4223e-05	4	0.92695	0.9189	0.0913	0.22199	5.5498	4	0.71354	0.72587	0.046773	2.4995e-09	1.4247e-07
ZK131.8	his-14	5	4	1.2869	1.2971	0.088492	7.1741e-05	0.0043762	4	1.2912	1.2121	0.19934	7.666e-05	0.0048296	4	1.3546	1.3162	0.14233	4.5337e-05	0.0028109	4	1.3081	1.3668	0.2472	3.0269e-05	0.0019069	4	1.0939	1.0367	0.21817	0.16408	2.1331	4	1.3849	1.4389	0.35967	3.1907e-05	0.0021696	4	1.8313	1.988	0.39388	1.9527e-13	1.3473e-11
Y51H7_B.5b	Y51H7BR.8	5	4	0.99739	0.991	0.026738	0.92401	7.7594	4	1.4908	1.454	0.099753	9.5662e-10	6.9833e-08	4	1.3561	1.3726	0.088818	2.8964e-05	0.0018537	4	0.80911	0.79439	0.087975	0.00094623	0.053935	3	0.6962	0.63495	0.18159	0.00013932	0.0071054	4	1.3755	1.5174	0.3989	9.3435e-05	0.0061667	4	1.7187	1.6996	0.12557	7.4265e-19	5.7184e-17
R07E5.1		6	4	1.0523	1.0767	0.06394	0.35168	6.5674	4	1.1489	1.0761	0.18294	0.025102	1.0794	4	1.1109	1.1364	0.15293	0.15584	4.6751	4	0.97201	0.96704	0.046589	0.58955	10.3915	4	1.2306	1.2276	0.049581	0.00027857	0.01365	4	1.1341	1.1557	0.16293	0.039024	1.4439	4	0.99383	0.98711	0.064972	0.86668	7.649
F20H11.2	let-765	6	4	1.019	0.91554	0.25292	0.7149	7.7594	4	1.0393	0.98959	0.20174	0.54958	8.4801	4	1.3894	1.3007	0.24901	3.8931e-05	0.0024527	4	0.78733	0.82632	0.14702	0.00056443	0.033301	4	0.9137	0.87988	0.14509	0.16512	2.1331	4	1.3513	1.3605	0.18769	4.1292e-06	0.00030143	2	0.73254	0.73254	0.24338	7.162e-05	0.003581
Y111B2C.e	Y111B2C.25	5	4	1.1798	1.0851	0.24326	0.016225	0.84371	3	1.2329	1.2782	0.14379	0.0018638	0.098779	4	1.3355	1.3388	0.094831	6.8627e-05	0.0041176	4	1.1753	1.2033	0.14419	0.0034313	0.18186	4	1.1223	1.0488	0.27194	0.093108	1.5234	4	1.3535	1.2259	0.47148	0.00060975	0.036585	4	1.4189	1.3809	0.10284	1.3616e-12	8.9867e-11
Y71H2_389.a	Y71H2B.8	3	4	0.9315	0.83171	0.2509	0.43231	6.5674	4	0.89299	0.87726	0.11101	0.079931	2.6377	4	0.80067	0.78382	0.12677	0.012086	0.56804	4	1.2114	1.2419	0.14922	0.00061972	0.035944	4	0.86834	0.82503	0.24325	0.061793	1.3307	4	1.1803	1.0153	0.37313	0.034486	1.3794	4	0.95408	0.95549	0.14726	0.28201	6.7683
T07A9.9	T07A9.9	6	4	0.9918	0.98006	0.11602	0.99324	7.7594	4	0.86682	0.81435	0.23886	0.058438	2.0612	4	1.1903	1.2198	0.10874	0.015277	0.67219	4	0.99438	1.0245	0.091591	0.91598	10.3915	0	NaN	NaN	NaN	NaN	NaN	4	1.3594	1.4162	0.47537	0.00053965	0.032919	2	1.1608	1.1608	0.28664	0.013979	0.50326
F56B3.2		9	3	2.1484	2.334	0.55623	5.5076e-12	4.2959e-10	4	2.232	2.2296	0.51368	3.0692e-14	2.4246e-12	3	2.2705	2.0878	0.39446	5.4121e-14	4.1673e-12	4	2.1715	2.2375	0.81354	6.3559e-10	4.7034e-08	2	3.525	3.525	1.5902	6.9486e-13	5.281e-11	3	2.1152	1.6304	1.3556	8.5464e-06	0.00059825	4	1.967	1.8346	0.3795	1.231e-15	8.9862e-14
F55A8.1	egl-18	7	4	1.3741	1.3629	0.14167	2.4283e-06	0.00016512	4	1.2875	1.3032	0.10373	2.4866e-05	0.0016163	4	1.4849	1.4527	0.092858	1.638e-07	1.1466e-05	3	1.2494	1.2622	0.057487	0.00019068	0.011441	4	1.4074	1.3411	0.19223	2.8864e-07	1.7319e-05	4	1.3338	1.259	0.25756	3.356e-05	0.0022485	4	1.3349	1.3433	0.09948	3.3499e-10	1.9765e-08
C06E7.3	sams-4	7	4	1.1486	1.0225	0.29078	0.053479	2.4065	4	1.2214	1.1812	0.18255	0.0013784	0.078569	4	1.377	1.3942	0.046277	1.0161e-05	0.00066044	4	1.1481	1.1555	0.096808	0.0085943	0.42112	4	1.1288	1.0721	0.12137	0.037548	0.92115	4	1.3001	1.2368	0.28315	0.00021091	0.013709	4	1.0369	0.98005	0.14395	0.38245	7.649
H04M03.4	glf-1	4	4	1.7417	1.8029	0.32284	9.7738e-11	7.3303e-09	4	1.6493	1.5958	0.20903	1.4693e-11	1.1167e-09	3	1.748	1.7273	0.045923	2.7502e-10	1.968e-08	4	1.8505	1.8128	0.31084	8.1152e-14	6.3298e-12	4	1.1464	1.158	0.16264	0.023912	0.69345	4	1.8384	1.7558	0.56508	3.0499e-09	2.3179e-07	4	1.9313	1.9308	0.21171	7.2753e-20	5.6747e-18
F20D12.2	F20D12.2	3	4	0.89482	0.83683	0.16238	0.17053	5.6274	4	0.91457	0.90503	0.111	0.15871	4.4438	4	1.2338	1.2045	0.16459	0.0045615	0.24176	4	0.83361	0.82519	0.035726	0.0025957	0.14017	4	0.83752	0.78299	0.17115	0.013696	0.45195	4	1.0702	1.089	0.23276	0.30699	6.4467	4	0.98064	1.0092	0.076373	0.6045	7.649
T28C6.6	col-3	6	4	1.1217	1.0798	0.10869	0.056938	2.5053	4	1.1252	1.1578	0.12017	0.04358	1.6996	4	1.145	1.1109	0.13389	0.06319	2.34	4	1.0337	1.0057	0.089922	0.52742	10.3915	4	1.1468	1.143	0.08878	0.016301	0.50532	2	1.227	1.227	0.39087	0.023021	1.0129	4	1.0225	0.99653	0.087681	0.55423	7.649
Y11D7A.9		4	4	1.5387	1.4462	0.2822	4.0819e-08	2.9389e-06	3	1.413	1.4755	0.19159	1.8152e-06	0.00012343	4	1.8066	1.7718	0.13841	2.2331e-12	1.6748e-10	3	1.856	2.0597	0.47274	8.6271e-11	6.4703e-09	4	1.1096	1.1097	0.15892	0.084633	1.5234	4	1.7945	1.7167	0.67488	1.4996e-07	1.1247e-05	4	1.9195	1.9304	0.28153	1.2937e-17	9.7027e-16
C02F4.2	tax-6	5	4	1.0873	1.0378	0.1942	0.18423	5.6274	4	1.0762	1.0797	0.20827	0.25249	6.7454	4	1.2239	1.2431	0.16753	0.0064447	0.32223	4	1.0143	1.0167	0.093439	0.78888	10.3915	4	0.9597	0.95482	0.18745	0.53085	3.7465	4	1.0454	0.91398	0.30261	0.54503	8.0865	3	1.5458	1.5109	0.25709	2.6419e-11	1.638e-09
H02I12.8	cyp-31A2	7	4	1.241	1.2128	0.16031	0.000912	0.052896	4	1.2871	1.1703	0.27348	0.00029384	0.017336	4	1.7855	1.7075	0.63612	3.02e-07	2.0536e-05	4	1.3302	1.3395	0.042331	2.3586e-07	1.5567e-05	4	1.3844	1.3323	0.34173	2.1044e-05	0.0011995	4	1.1619	1.0491	0.29694	0.034874	1.3794	4	1.0829	1.1278	0.18944	0.080478	2.2724
Y57G11C.17	hhat-2	7	4	1.3622	1.3574	0.15431	4.8302e-06	0.00032362	3	1.1752	1.2005	0.085848	0.01296	0.58322	4	1.6721	1.6579	0.55241	1.0481e-06	6.9177e-05	3	1.249	1.1937	0.36647	0.0038795	0.20174	2	0.96284	0.96284	0.15563	0.65485	3.7465	2	1.3163	1.3163	0.62752	0.0092653	0.43547	4	0.60674	0.6038	0.15823	1.0817e-10	6.4904e-09
B0554.7	B0554.7	7	4	1.1114	1.1085	0.13975	0.084553	3.4667	4	1.2073	1.1558	0.14544	0.0017714	0.095654	4	1.3532	1.3726	0.16502	5.8508e-05	0.003569	4	1.1118	1.122	0.15351	0.055276	2.2762	4	1.2635	1.2196	0.14883	0.00013001	0.0068906	3	1.2016	1.2502	0.37734	0.025931	1.0891	4	1.1277	1.0906	0.12125	0.0029687	0.13062
R11G11.14	lipl-3	7	4	1.1655	1.1259	0.21157	0.021183	1.0803	4	1.6998	1.2519	1.1053	0.00053733	0.031165	4	1.1481	1.1412	0.12566	0.056807	2.2155	3	1.0329	1.0042	0.10962	0.59365	10.3915	4	1.267	1.1999	0.16189	0.00013015	0.0068906	3	1.2313	1.3171	0.17742	0.0025623	0.14605	4	1.0362	1.0334	0.083724	0.3406	7.1526
K07C6.4	cyp-35B1	4	4	1.5372	1.5419	0.11569	1.3933e-09	1.0171e-07	4	1.4323	1.4114	0.24376	3.3534e-07	2.3474e-05	4	2.2105	2.0031	0.58116	4.5996e-12	3.4037e-10	4	1.5151	1.4739	0.13816	7.0504e-11	5.3583e-09	4	1.8433	1.8015	0.2069	1.0614e-14	8.1731e-13	3	1.6338	1.6515	0.19652	3.5538e-10	2.7365e-08	4	1.7667	1.71	0.16974	1.68e-18	1.2768e-16
K04A8.10	K04A8.10	6	3	0.99455	1.0626	0.11821	0.96538	7.7594	3	1.2642	1.3566	0.26757	0.0015578	0.085681	3	1.1036	1.137	0.082267	0.22978	5.6253	4	1.0518	1.0481	0.09647	0.33643	9.6749	4	1.1718	1.1789	0.12145	0.0067391	0.26289	4	1.1968	1.1615	0.10504	0.0021594	0.12524	4	1.01	0.97802	0.082897	0.79	7.649
T21C9.2	vps-54	3	4	0.83704	0.86556	0.076937	0.023628	1.1814	4	0.8498	0.86535	0.15545	0.020341	0.89501	4	0.94924	0.86649	0.19635	0.52376	7.3327	4	0.90852	0.90842	0.028562	0.082154	3.204	4	0.81179	0.80096	0.071802	0.0024453	0.10515	4	1.0026	0.99824	0.11374	0.96563	8.0865	4	1.0172	1.0291	0.15132	0.68778	7.649
T19B10.1	cyp-29A2	6	4	1.1027	1.1769	0.20179	0.1277	4.536	4	1.2142	1.1199	0.21479	0.0026315	0.13684	4	1.2009	1.1918	0.18221	0.014486	0.65186	4	1.0351	1.0382	0.084086	0.50857	10.3915	4	1.2325	1.2275	0.058159	0.00026418	0.013209	4	1.2082	1.2326	0.23371	0.0041824	0.22469	4	0.97301	0.99434	0.056768	0.46032	7.649
F14H8.1	obr-2	8	2	1.3245	1.3245	0.55216	0.0068072	0.36078	1	0.44961	0.44961	0	3.3468e-05	0.0021419	2	0.64617	0.64617	0.090453	0.0017091	0.09571	4	0.6472	0.63171	0.06204	7.7788e-08	5.2896e-06	3	0.49465	0.52804	0.10478	1.1202e-08	7.7294e-07	4	0.88762	0.86863	0.14774	0.076446	2.2169	3	0.90786	0.90485	0.036639	0.030794	0.98542
Y80D3A.5	cyp-42A1	4	4	1.7591	1.8273	0.352	1.3227e-10	9.7878e-09	4	1.6396	1.5445	0.22073	3.0947e-11	2.321e-09	4	1.8337	1.7336	0.29895	2.9196e-11	2.1313e-09	4	1.886	1.8451	0.18832	1.3543e-16	1.0699e-14	4	1.4137	1.4529	0.15073	8.942e-08	5.7229e-06	4	1.8167	1.7832	0.27095	3.0517e-13	2.4108e-11	4	2.4368	2.4548	0.14012	3.9213e-28	3.1371e-26
F53H8.1	apm-3	2	4	0.65696	0.68379	0.075078	1.1259e-05	0.00073181	4	1.0631	1.1276	0.35339	0.43209	8.4801	4	0.8243	0.80103	0.052331	0.021577	0.90624	4	0.87075	0.85912	0.077754	0.018679	0.87791	4	0.55669	0.55058	0.14538	1.9495e-08	1.3256e-06	4	0.8844	0.8934	0.14215	0.067357	2.1554	4	0.59492	0.55987	0.13541	1.5927e-11	1.0034e-09
T14F9.4	peb-1	4	4	1.345	1.3445	0.19043	1.6676e-05	0.0010673	4	1.4059	1.3843	0.23962	9.6423e-07	6.6532e-05	4	1.4577	1.4801	0.11918	6.1424e-07	4.1154e-05	4	1.4459	1.4529	0.16119	3.9546e-09	2.7287e-07	4	1.2701	1.1565	0.3581	0.0017999	0.080994	4	1.4076	1.4352	0.37328	1.8232e-05	0.001258	4	1.7612	1.7419	0.053965	3.9725e-21	3.1383e-19
K09C4.5	K09C4.5	10	4	1.6255	1.6189	0.10841	3.4101e-11	2.5917e-09	4	2.5098	2.3742	0.54514	2.8256e-16	2.2605e-14	4	2.1821	2.1986	0.15151	5.6725e-17	4.4245e-15	4	1.3661	1.3519	0.38444	5.1702e-05	0.0032055	4	2.0015	1.8704	0.29016	1.712e-15	1.3353e-13	4	1.5332	1.5441	0.52385	6.6289e-06	0.00047065	4	0.99564	0.96191	0.12183	0.91379	7.649
T19D2.2	prl-1	2	4	0.6806	0.65678	0.131	5.2499e-05	0.0032549	4	0.80778	0.82065	0.11884	0.0028058	0.1431	4	0.9085	0.90015	0.054825	0.21854	5.6253	4	0.96698	0.97441	0.25625	0.61442	10.3915	4	0.57203	0.51974	0.13559	3.3496e-08	2.1773e-06	4	0.85775	0.77919	0.2077	0.037383	1.4205	4	0.93563	0.94189	0.03572	0.078359	2.2724
F14D12.2	unc-97	3	4	0.8571	0.84729	0.039184	0.044332	2.0836	4	1.1083	1.0516	0.16928	0.092688	2.8733	4	0.93321	0.9316	0.081681	0.37062	5.93	3	0.88686	0.83628	0.14508	0.079933	3.1973	4	0.92938	0.95009	0.1089	0.23904	2.6294	4	1.0494	1.0234	0.091941	0.40645	7.7226	4	1.0129	1.0189	0.04706	0.72136	7.649
W01C8.6	cat-1	6	4	1.0618	1.0585	0.07389	0.2854	6.5641	4	1.1188	1.122	0.087872	0.04939	1.8274	4	1.2206	1.2168	0.068171	0.0048941	0.25057	2	0.99502	0.99502	0.11916	0.9465	10.3915	4	1.162	1.1536	0.15627	0.012605	0.43359	4	1.1778	1.152	0.2545	0.015296	0.70363	4	0.97451	0.9799	0.056669	0.48543	7.649
F13D11.1	acp-5	2	4	0.77133	0.77893	0.089368	0.0019399	0.11057	4	0.88781	0.86405	0.18951	0.088784	2.8411	4	0.95018	0.86172	0.21092	0.53621	7.3327	3	1.104	0.70849	0.7137	0.39724	10.3283	4	0.62184	0.6194	0.068491	1.4982e-07	9.2891e-06	4	0.98054	0.93024	0.11925	0.74746	8.0865	4	0.62796	0.63077	0.041012	3.7572e-12	2.4422e-10
T13C5.1	daf-9	3	4	0.85522	0.88049	0.13231	0.051033	2.3475	4	1.0359	0.97585	0.25437	0.60859	8.4801	4	1.069	1.0456	0.17708	0.38035	5.93	4	0.94767	0.94851	0.093399	0.33	9.6749	4	0.83565	0.77255	0.12942	0.0096806	0.36786	4	0.96182	1.0138	0.2088	0.56528	8.0865	4	1.1173	1.1203	0.097196	0.0042017	0.17979
K04E7.2	pept-1	8	2	0.6942	0.6942	0.18353	0.0033212	0.18599	3	0.52244	0.50794	0.14981	6.8814e-08	4.8858e-06	3	0.70195	0.69916	0.095118	0.0013238	0.075454	2	0.74175	0.74175	0.33209	0.0042158	0.21501	3	0.56225	0.52947	0.07434	1.555e-07	9.4856e-06	4	1.025	1.012	0.21931	0.70955	8.0865	2	1.1145	1.1145	0.20798	0.050747	1.5732
F22A3.5	ceh-60	3	4	0.87979	0.86982	0.078429	0.096106	3.8442	4	0.85342	0.90828	0.17193	0.025614	1.0794	4	0.97706	1.0043	0.081459	0.75722	7.3327	4	0.80477	0.81955	0.13774	0.001216	0.068098	4	0.68834	0.72088	0.15012	1.2821e-05	0.0007436	4	0.95912	0.91827	0.16997	0.52022	8.0865	4	1.1089	1.1232	0.035498	0.0041811	0.17979
F22A3.4	ceh-60	3	4	0.87074	0.8587	0.081202	0.073308	3.0789	4	1.0288	1.0198	0.30163	0.69968	8.4801	4	0.96744	0.95816	0.18748	0.68002	7.3327	4	0.88347	0.91172	0.11681	0.038405	1.7666	4	0.60368	0.56563	0.12124	1.2187e-07	7.6776e-06	4	0.98015	0.90686	0.20305	0.76304	8.0865	4	0.97899	0.97283	0.060141	0.56625	7.649
C33D3.1	elt-2	1	4	3.1973	3.5997	1.3126	7.139e-12	5.497e-10	3	2.5161	3.1012	1.0585	2.7825e-10	2.0591e-08	3	4.4119	4.3508	0.57667	8.3793e-25	6.7035e-23	4	2.4706	2.5121	0.31411	7.2866e-21	5.8293e-19	3	2.0104	1.6838	0.83551	2.9321e-08	1.9352e-06	3	2.626	3.4038	1.6808	4.0792e-07	3.0186e-05	1	0.71974	0.71974	0	0.00037471	0.018361
F59F5.2	glo-3	8	4	0.57166	0.58572	0.080832	2.3481e-07	1.6437e-05	4	0.99759	0.97849	0.43315	0.97851	8.4801	4	0.7801	0.7746	0.050124	0.0048186	0.25057	4	0.50928	0.42303	0.20826	1.8769e-09	1.3326e-07	4	0.40071	0.36051	0.1112	7.9255e-12	5.8649e-10	4	0.99391	1.0146	0.24466	0.92994	8.0865	4	0.56584	0.56146	0.047608	6.7843e-14	4.749e-12
F28H6.2	F28H6.2	6	4	1.1431	1.1291	0.16549	0.034682	1.6647	4	1.1415	1.0753	0.21826	0.040078	1.6031	4	1.1378	1.1499	0.16779	0.083076	2.8246	4	1.0577	1.0515	0.059236	0.2722	8.7103	4	1.159	1.1436	0.15725	0.014284	0.4571	4	1.1111	1.181	0.15537	0.081826	2.2911	4	0.99619	0.98972	0.05771	0.91674	7.649
F20D1.9	F20D1.9	6	3	1.1651	1.1353	0.073365	0.026179	1.2828	4	1.2348	1.0581	0.39754	0.0087837	0.41324	4	1.0895	1.0726	0.073139	0.23098	5.6253	4	1.022	1.0113	0.12695	0.69025	10.3915	4	1.2365	1.1564	0.27245	0.0020549	0.090414	4	1.0372	1.0515	0.11225	0.53698	8.0865	4	1.0102	1.0035	0.13159	0.8033	7.649
T27A8.4	T27A8.4	6	4	1.1014	1.1006	0.15422	0.11631	4.536	4	1.1	1.1045	0.096998	0.097508	2.9252	4	1.2064	1.223	0.071451	0.0080706	0.39546	4	1.0422	1.072	0.12412	0.44403	10.3283	4	1.1284	1.1204	0.060567	0.031345	0.81497	4	1.0413	1.0434	0.1453	0.5054	8.0865	4	1.1073	1.0984	0.11547	0.010257	0.3795
T27B1.1	osm-1	6	4	1.0598	1.076	0.0828	0.30047	6.5674	4	1.0921	1.0621	0.095084	0.12506	3.6267	4	1.1841	1.1887	0.17895	0.023777	0.97487	4	1.0172	1.0344	0.17665	0.76812	10.3915	4	1.1505	1.0722	0.19781	0.025479	0.71342	4	1.0643	1.0717	0.1194	0.29127	6.408	4	0.9688	0.97345	0.045741	0.38892	7.649
F38E9.4	F38E9.4	6	4	1.0644	1.0804	0.046193	0.26315	6.3157	4	1.1134	1.0705	0.13639	0.06984	2.3746	4	1.3277	1.3284	0.097814	9.5156e-05	0.0056142	4	0.99924	1.0292	0.10834	0.98877	10.3915	4	1.2186	1.2561	0.11434	0.00077065	0.03622	4	0.98765	0.96761	0.16785	0.84524	8.0865	4	0.96706	0.96616	0.1077	0.40319	7.649
T20F7.6	aakg-2	6	4	1.0545	1.0538	0.050936	0.33293	6.5674	4	1.0688	1.0898	0.099726	0.24983	6.7454	4	1.3417	1.2683	0.36892	0.00080528	0.046706	4	0.96228	0.96232	0.065277	0.47234	10.3915	4	1.1036	1.0815	0.16322	0.10357	1.5536	4	0.93778	0.9294	0.12774	0.31009	6.4467	4	0.9533	0.95016	0.060172	0.20671	5.3745
F19B2.5		10	1	2.701	2.701	0	2.2067e-14	1.7433e-12	2	1.6244	1.6244	0.58893	2.9692e-06	0.00019894	2	2.4801	2.4801	0.48031	1.0336e-13	7.8552e-12	1	2.0867	2.0867	0	6.9279e-12	5.3345e-10	2	1.7009	1.7009	0.054095	5.4471e-10	3.813e-08	3	2.296	2.231	0.65876	1.4623e-12	1.1406e-10	2	1.4971	1.4971	0.40557	8.2713e-08	4.5492e-06
ZK909.2	kin-1	10	4	2.7249	2.5076	0.46993	9.5348e-19	7.6278e-17	4	1.971	1.8526	0.44542	1.6963e-12	1.3062e-10	4	2.8443	2.8327	0.29907	2.8969e-21	2.2886e-19	4	1.1401	1.1047	0.10331	0.01297	0.62256	4	1.7296	1.7002	0.5398	2.8739e-08	1.9255e-06	4	1.7331	1.7551	0.78075	5.0549e-06	0.00036395	4	1.5388	1.5025	0.14826	1.4763e-14	1.0482e-12
F56F3.4	F56F3.4	6	4	1.058	1.0501	0.17149	0.34293	6.5674	4	1.0617	1.1258	0.23583	0.3687	8.4801	4	1.0312	1.0141	0.14477	0.68437	7.3327	4	1.01	0.97947	0.11118	0.85322	10.3915	4	1.0425	1.016	0.084338	0.46832	3.7465	4	1.3159	1.1333	0.37411	0.00048968	0.03036	4	1.1851	1.1364	0.13226	6.6872e-05	0.0034105
F14E5.5	lips-10	6	4	1.1218	1.068	0.15984	0.065813	2.83	4	0.98019	0.95665	0.18193	0.75689	8.4801	4	1.0268	0.96588	0.1615	0.72892	7.3327	4	1.1482	1.1479	0.01925	0.0063663	0.31832	4	1.1239	1.0819	0.18945	0.060489	1.3307	3	1.0926	1.2065	0.23402	0.22223	5.5498	4	1.1521	1.1271	0.14417	0.00088423	0.041559
ZK1127.2	acs-6	6	3	0.977	1.0077	0.064814	0.84972	7.7594	4	0.96671	0.97505	0.16345	0.59613	8.4801	4	1.0199	1.0298	0.15609	0.79643	7.3327	4	1.0895	1.0993	0.035886	0.089532	3.4022	4	1.1616	1.119	0.14009	0.011547	0.41569	4	1.1518	1.1245	0.18242	0.023026	1.0129	4	1.0464	1.0463	0.088843	0.22729	5.6822
F55A8.2	egl-4	6	3	1.081	1.0672	0.073596	0.23774	5.9435	4	1.2489	1.1491	0.44053	0.0088216	0.41324	4	1.1335	1.1774	0.13351	0.085792	2.8311	4	0.98783	0.975	0.095515	0.81992	10.3915	4	1.1123	1.1132	0.27275	0.1225	1.715	4	1.1788	1.0686	0.29186	0.01987	0.89416	3	1.1203	1.0895	0.064086	0.0067177	0.26199
B0554.6	dod-20	5	3	0.9187	0.78259	0.27316	0.39583	6.5674	4	1.2463	1.1224	0.2722	0.0014479	0.081083	4	0.89793	0.91262	0.11582	0.18102	5.2495	4	0.75614	0.73835	0.093044	5.5289e-05	0.0033726	4	1.0396	0.99303	0.1536	0.52254	3.7465	3	1.3454	1.2621	0.59044	0.0034735	0.19451	4	1.5277	1.5574	0.33923	1.2272e-09	7.118e-08
C18G1.2	elt-7	3	4	0.7268	0.70045	0.087488	0.00028593	0.01687	4	0.94653	1.0188	0.16184	0.39543	8.4801	4	0.80272	0.78389	0.12318	0.012753	0.58663	4	0.88911	0.88645	0.061948	0.039536	1.7791	4	0.84103	0.84221	0.13382	0.012388	0.43359	4	0.94961	0.90399	0.13541	0.41296	7.7226	4	0.91104	0.91005	0.074081	0.021506	0.7527
C32E12.4	CRF1 like	3	4	0.96557	0.94206	0.13347	0.7054	7.7594	4	0.98297	1.0386	0.12994	0.77908	8.4801	4	0.99525	0.971	0.077965	0.94882	7.3327	4	0.96642	0.99117	0.11222	0.53706	10.3915	4	1.1088	1.0966	0.089227	0.069697	1.3939	4	0.87954	0.9148	0.11653	0.052004	1.8201	4	0.97774	0.94423	0.11763	0.57785	7.649
T02G5.8	kat-1	7	4	1.2785	1.2317	0.14043	0.00015875	0.0095249	4	1.0564	1.0572	0.17694	0.37825	8.4801	4	1.0812	1.0959	0.10375	0.28208	5.6253	4	1.5853	1.5093	0.31693	1.4019e-09	1.0234e-07	4	1.3233	1.3046	0.23474	3.1665e-05	0.0017732	4	0.97998	0.97295	0.22892	0.76826	8.0865	4	1.1384	1.1695	0.21223	0.0072161	0.27421
