# Supplementary material for: Genetic Regulation of Caenorhabditis elegans Lysosome Related Organelle Function
Source: PLoS Genet. 2013 Oct 24;9(10):e1003908. doi: 10.1371/journal.pgen.1003908 (PMC3812091; doi:10.1371/journal.pgen.1003908)
Supplement: Table S4 — Autofluorescence in wild type and 6 genetic mutants with altered LRO biology treated with top 79 RNAi affecting LRO Nile red. (XLSX) [file pgen.1003908.s008.xlsx]

## Sheet: Sheet1
Table S4: Autofluorescence in wild type and 6 genetic mutants with altered LRO biology treated with top 79 RNAi affecting LRO Nile red.
			N2 (wild type)						kat-1(mg449)						skat-1(mg459)						tub-1						tph-1						daf-16						rict-1
RNAi clone PCR Primer Pairs	Gene Name	Cluster # Figure 7B and S4D	N	mean LRO Autofluorescence	median	S.D.	Uncorrected P	Adjusted P	N	mean LRO Autofluorescence	median	S.D.	Uncorrected P	Adjusted P	N	mean LRO Autofluorescence	median	S.D.	Uncorrected P	Adjusted P	N	mean LRO Autofluorescence	median	S.D.	Uncorrected P	Adjusted P	N	mean LRO Autofluorescence	median	S.D.	Uncorrected P	Adjusted P	N	mean LRO Autofluorescence	median	S.D.	Uncorrected P	Adjusted P	N	mean LRO Autofluorescence	median	S.D.	Uncorrected P	Adjusted P
M01B12.5	riok-1	11	4	1.2353	1.2197	0.24268	0.089418	2.9514	4	1.3478	1.1458	0.67159	0.0081106	0.18654	4	1.4118	1.4025	0.28294	0.00011769	0.007532	4	1.9104	1.9526	0.21066	5.542e-11	4.3782e-09	4	1.3162	1.2978	0.15017	3.047e-07	1.4016e-05	4	1.1491	1.1127	0.3577	0.22861	5.0295	4	0.93058	0.92134	0.067062	0.035776	0.49835
Y47D9A.e	Y47D9A.2	11	4	1.2426	1.2143	0.11109	0.068696	2.473	4	1.2161	1.2162	0.29307	0.009774	0.20525	4	1.4513	1.441	0.34961	7.3398e-05	0.0048443	4	1.6061	1.5901	0.19155	3.2847e-07	2.3978e-05	4	1.3627	1.4077	0.14998	1.9459e-08	1.0119e-06	4	1.2104	1.1836	0.35195	0.091542	2.7658	4	0.83838	0.95759	0.29978	0.0066587	0.13983
C34G6.4	pgp-2	10	4	0.64545	0.61793	0.063986	0.0031403	0.181	4	0.36704	0.36263	0.091547	2.9523e-11	2.1847e-09	4	0.66965	0.669	0.038205	0.00037965	0.020881	4	0.70319	0.70864	0.051451	0.0026064	0.10927	4	0.60507	0.61073	0.032286	1.8332e-10	1.1549e-08	4	0.63854	0.62561	0.085695	0.002107	0.12354	3	0.37188	0.38364	0.035392	1.3692e-18	1.0543e-16
R11A5.1	apb-3	4	4	0.86757	0.9045	0.12264	0.20927	4.2219	4	0.46481	0.47846	0.071161	1.3276e-09	9.1606e-08	4	0.95107	0.96671	0.079629	0.56627	4.2569	4	1.1328	1.105	0.2788	0.19741	3.9862	4	0.90397	0.91896	0.07127	0.041135	0.4254	4	0.78841	0.79845	0.11227	0.060991	2.0737	3	0.3797	0.32913	0.097679	1.5831e-17	1.2031e-15
H05L14.2		11	4	0.94571	0.92296	0.74937	0.65947	5.11	4	1.6547	1.8003	0.56065	8.5877e-07	3.8378e-05	4	1.445	1.5008	0.70814	0.0030284	0.13931	4	1.8975	2.0641	0.62093	1.0214e-07	7.6605e-06	4	1.5933	1.6098	0.17742	3.5424e-13	2.6568e-11	4	1.3984	1.3181	0.28413	0.0016675	0.10171	4	0.96574	0.96847	0.082623	0.30143	1.3668
T01G9.2a	T01G9.2	11	4	1.4016	1.4203	0.17295	0.0031978	0.181	4	1.4131	1.5642	0.55182	0.00053134	0.015409	4	1.1485	1.1805	0.20041	0.10551	2.638	4	1.5815	1.5687	0.33835	3.6805e-06	0.00025027	4	1.4638	1.5262	0.17152	1.5756e-10	1.0084e-08	4	1.2975	1.3186	0.18843	0.011782	0.56555	4	0.75958	0.75686	0.032764	3.2487e-09	1.6243e-07
Y67A6A.1	Y67A6A.1	11	4	1.3994	1.3979	0.15491	0.0032207	0.181	4	1.5381	1.5807	0.19395	8.2765e-09	5.2969e-07	4	1.1583	1.1581	0.39643	0.13835	2.9054	4	1.6466	1.651	0.31153	4.0289e-07	2.8605e-05	4	1.4262	1.431	0.071656	5.2943e-11	3.4943e-09	4	1.1992	1.2093	0.09587	0.075954	2.4305	4	0.76311	0.75884	0.075122	1.5855e-08	7.4517e-07
W09G3.1	W09G3.1	8	4	1.1787	1.2345	0.2099	0.20071	4.2219	4	0.79581	0.86794	0.17282	0.0059579	0.1549	4	1.217	1.2477	0.21786	0.02189	0.78804	4	1.4931	1.5486	0.43881	0.00013005	0.0080633	4	1.127	1.1337	0.0311	0.0068156	0.099391	4	1.0747	1.0811	0.13564	0.50116	6.293	4	0.83856	0.85459	0.036162	7.0906e-06	0.00027653
K02E7.11	K02E7.11	11	4	1.3379	1.3164	0.24738	0.014545	0.66906	4	1.1594	1.1638	0.1492	0.025526	0.48499	4	1.2645	1.2448	0.28054	0.0083875	0.3355	4	1.7741	1.9808	0.4786	1.6718e-07	1.2371e-05	4	1.3481	1.3262	0.15165	4.8215e-08	2.4107e-06	4	1.3235	1.3446	0.088118	0.0053253	0.28757	4	0.81566	0.81973	0.022441	6.1407e-07	2.5791e-05
W09B6.2	taf-6.1	8	4	1.4236	1.4792	0.23717	0.0023905	0.14582	4	1.147	1.1519	0.23799	0.055815	0.78141	4	1.1982	1.1016	0.27533	0.042683	1.4512	4	1.076	1.354	0.68589	0.59398	5.4903	4	1.2039	1.2373	0.11978	0.00014652	0.0036631	4	1.2375	1.2421	0.16632	0.039467	1.5286	4	0.84777	0.84585	0.028248	1.5792e-05	0.0005843
F52C6.2	F52C6.2	10	4	0.56157	0.5612	0.057548	0.00043713	0.030599	3	0.44879	0.43677	0.081853	1.9488e-08	1.1888e-06	4	0.5343	0.53973	0.042071	3.2391e-06	0.00022998	3	0.67019	0.71124	0.14719	0.0042516	0.16581	4	0.44562	0.45162	0.037178	2.6382e-14	2.0578e-12	4	0.56633	0.55618	0.073807	0.00032235	0.02192	1	0.55808	0.55808	0	2.7649e-08	1.2719e-06
F52C6.12	F52C6.12	2	4	0.90158	0.87076	0.087186	0.32427	4.5398	4	0.57072	0.62498	0.17147	5.1036e-07	2.3987e-05	4	0.84388	0.84609	0.14198	0.079889	2.2369	4	1.2498	1.3189	0.23475	0.015682	0.5332	4	0.8699	0.88668	0.064476	0.0066261	0.099391	4	0.8708	0.88873	0.18668	0.25542	5.1317	4	0.62222	0.62257	0.078749	2.01e-13	1.2462e-11
B0286.4	ntl-2	7	4	0.54784	0.55942	0.068884	0.00031784	0.022567	4	0.33862	0.31992	0.07739	8.0852e-12	6.1448e-10	4	0.64889	0.62815	0.060793	0.0001951	0.011901	4	0.9373	0.93449	0.059759	0.49766	5.4903	4	0.63506	0.62689	0.079188	2.4634e-09	1.3549e-07	4	0.71341	0.72878	0.13289	0.013337	0.60713	3	0.53112	0.49518	0.066561	1.4729e-14	9.7209e-13
T02G5.4	T02G5.4	6	4	1.1459	1.1524	0.056817	0.29059	4.3814	4	1.1706	1.2074	0.30745	0.041032	0.70976	4	1.1282	1.2408	0.28743	0.18608	3.5356	4	1.4395	1.4077	0.23132	7.9238e-05	0.004992	4	1.0815	1.0815	0.079851	0.082739	0.64262	4	1.1656	1.182	0.29613	0.1675	4.0201	3	0.95099	0.94317	0.089376	0.19525	1.3668
ZK1127.7	cin-4	6	4	1.0726	1.011	0.17456	0.66321	5.11	4	0.98687	1.0159	0.31312	0.87194	3.1244	4	1.0769	1.0461	0.19486	0.39386	4.2569	4	1.2771	1.244	0.073527	0.0047576	0.18079	4	1.0173	0.99106	0.13548	0.72557	2.0955	4	1.1958	1.1479	0.19169	0.089221	2.7658	4	0.88001	0.87276	0.067103	0.00060811	0.015203
E04F6.6	E04F6.6	11	4	1.2	1.2899	0.26043	0.15576	4.2219	4	1.4727	1.5069	0.076788	2.1449e-08	1.2869e-06	3	1.3377	1.3577	0.089674	0.0014914	0.073078	4	1.4477	1.4324	0.40509	0.00029801	0.016391	4	1.4332	1.4263	0.066536	3.1594e-11	2.1484e-09	4	1.2669	1.3161	0.11622	0.019951	0.8579	4	0.92318	0.91717	0.065244	0.020704	0.35196
C18E9.5	C18E9.5	2	4	0.91669	0.9554	0.13704	0.39378	5.0465	4	0.96465	1.0096	0.20375	0.62488	3.1244	4	0.83103	0.83339	0.051641	0.052071	1.6663	4	0.93539	0.92868	0.040232	0.48353	5.4903	4	0.6841	0.69579	0.026715	2.6778e-08	1.3657e-06	4	0.93233	0.96142	0.19074	0.54922	6.293	4	0.72481	0.72826	0.058549	2.9041e-10	1.5972e-08
W07A12.7	rhy-1	2	4	0.69444	0.84682	0.34987	0.016994	0.75634	3	0.85353	0.92031	0.18555	0.07266	0.87191	4	0.89195	0.93953	0.194	0.23283	3.9581	4	0.97218	0.98985	0.19763	0.77409	5.4903	4	0.76688	0.78679	0.095395	1.5608e-05	0.00051506	4	1.0564	0.94744	0.27246	0.63008	6.293	4	0.81349	0.82533	0.047431	7.576e-07	3.1061e-05
M28.6	lact-3	6	4	1.1584	1.1612	0.051436	0.24603	4.3814	4	1.2055	1.2244	0.20496	0.007114	0.17785	4	0.82668	0.9818	0.40311	0.1078	2.638	4	1.4975	1.5353	0.34368	4.2046e-05	0.0026909	4	1.1737	1.1465	0.075715	0.00053386	0.011745	4	1.1677	1.1706	0.17939	0.14143	3.5357	4	0.91603	0.90906	0.043484	0.0098747	0.18762
C14A4.12	C14A4.12	11	4	1.1641	1.2032	0.097873	0.2306	4.3814	4	1.4368	1.3848	0.27659	2.5448e-06	0.00010179	4	1.3788	1.1394	0.61192	0.0054389	0.23387	4	1.3938	1.3712	0.090308	0.00014561	0.0085911	4	1.3254	1.2657	0.1459	1.557e-07	7.3177e-06	4	1.2445	1.2963	0.23658	0.039194	1.5286	4	0.8715	0.87099	0.04776	0.00020324	0.0058097
D2089.2	D2089.2	8	4	1.0987	1.0833	0.15136	0.51329	5.11	4	0.97321	1.0032	0.13926	0.69484	3.1244	4	0.98788	0.96474	0.12885	0.8887	4.2569	4	1.3118	1.4289	0.32802	0.0052947	0.1959	4	1.1882	1.1643	0.16978	0.00083597	0.017555	4	1.0947	1.1108	0.18779	0.4026	6.293	3	0.67761	0.75958	0.14262	3.6714e-09	1.799e-07
C47D12.1	trr-1	2	4	0.87528	0.82734	0.13746	0.23428	4.3814	4	0.73358	0.78979	0.2426	0.0010831	0.030328	4	0.79176	0.77534	0.11666	0.020307	0.76727	4	1.092	1.0516	0.10396	0.32688	4.5763	4	0.92437	0.90091	0.077348	0.10557	0.64262	4	0.90709	0.9067	0.11726	0.40131	6.293	4	0.55585	0.54449	0.047487	5.0477e-16	3.6849e-14
C47D12.7	kel-1	6	4	0.9966	1.0448	0.29772	0.8561	5.11	4	1.0835	1.0395	0.26869	0.28443	1.9846	4	0.84801	0.78621	0.21745	0.10146	2.638	4	1.075	1.0524	0.26077	0.45753	5.4903	4	0.85206	0.90378	0.12282	0.003993	0.067881	4	1.0796	1.0811	0.19558	0.48239	6.293	4	1.2382	1.2436	0.10368	4.6952e-08	2.1129e-06
W03C9.3	rab-7	4	4	0.84628	0.83459	0.14042	0.15538	4.2219	3	0.48232	0.4758	0.046226	5.8356e-08	3.3846e-06	4	0.82906	0.79578	0.12244	0.054236	1.6663	4	1.0402	0.96294	0.27533	0.69264	5.4903	4	0.73236	0.73818	0.024613	6.7034e-07	2.8825e-05	4	0.77919	0.73095	0.18696	0.056221	1.9677	2	0.39649	0.39649	0.050904	3.0323e-15	2.1226e-13
Y57A10A.bb	Y57A10A.27	6	4	1.0562	1.0787	0.077056	0.75891	5.11	4	1.1671	1.2066	0.30196	0.043711	0.70976	4	0.9585	0.93403	0.1551	0.63651	4.2569	4	1.3062	1.288	0.15536	0.0026016	0.10927	4	1.0179	1.0034	0.087576	0.69851	2.0955	4	1.1564	1.0423	0.27056	0.18592	4.2761	4	0.96469	0.9601	0.069358	0.2758	1.3668
Y57A10A.l	Y57A10A.14	2	2	0.72303	0.72303	0.18907	0.086806	2.9514	4	1.1484	1.1559	0.20949	0.047184	0.70976	4	0.79075	0.83791	0.12594	0.020191	0.76727	4	0.91104	0.91509	0.16635	0.35406	4.6028	4	0.91624	0.91265	0.098172	0.080327	0.64262	4	0.9237	0.95642	0.14861	0.49364	6.293	4	0.55867	0.55917	0.022189	3.05e-16	2.2875e-14
ZK131.8	his-14	7	4	0.69913	0.71548	0.09149	0.010385	0.4881	2	0.57753	0.57753	0.06642	5.7165e-05	0.0018864	4	0.93354	0.79881	0.31696	0.4993	4.2569	4	0.6587	0.65998	0.19732	0.001151	0.055249	4	0.77016	0.77419	0.053933	1.1005e-05	0.00038518	4	0.60797	0.62359	0.093936	0.00098958	0.064323	4	0.5734	0.56082	0.062963	3.0715e-15	2.1226e-13
Y51H7_B.5b	Y51H7BR.8	7	3	0.55982	0.53392	0.07046	0.0018606	0.11536	3	0.45227	0.46216	0.017229	1.705e-08	1.0571e-06	4	0.5322	0.53133	0.027824	2.918e-06	0.0002101	4	0.77512	0.76853	0.11876	0.020962	0.6666	4	0.66167	0.65751	0.061817	9.4437e-09	5.0996e-07	4	0.54977	0.55646	0.063713	0.00020393	0.014071	3	0.72697	0.74456	0.045359	6.4001e-09	3.072e-07
R07E5.1		1	3	1.248	1.222	0.067989	0.10232	3.2741	4	1.4304	1.4895	0.2499	1.9655e-06	8.0585e-05	4	1.1476	1.1286	0.36301	0.15402	3.0804	4	1.2986	1.2316	0.19986	0.0038601	0.1544	4	1.3734	1.3612	0.053141	9.0379e-10	5.242e-08	4	1.2694	1.1965	0.19684	0.02188	0.91896	4	0.87245	0.85819	0.040297	0.00020033	0.0058097
F20H11.2	let-765	3	3	0.44895	0.43975	0.15048	0.00021617	0.015564	3	0.23267	0.2349	0.017069	6.6266e-12	5.1025e-10	4	0.34559	0.34788	0.042451	4.3475e-09	3.4346e-07	4	0.50441	0.50951	0.024854	4.575e-06	0.00030652	4	0.49008	0.48074	0.020532	2.26e-13	1.7402e-11	4	0.44159	0.45036	0.076804	1.0971e-05	0.00081183	2	0.37075	0.37075	0.058841	1.0581e-15	7.5123e-14
Y111B2C.e	Y111B2C.25	2	4	0.94001	0.92737	0.15938	0.511	5.11	4	0.84257	0.91942	0.22873	0.039431	0.70976	4	0.86261	0.90249	0.16119	0.12483	2.8712	4	1.1795	1.2095	0.23361	0.076129	1.8271	4	1.1728	1.1571	0.22654	0.0043198	0.069117	4	1.1299	1.1619	0.23457	0.26208	5.1317	4	0.57014	0.58192	0.11092	3.6247e-14	2.2836e-12
Y71H2_389.a	Y71H2B.8	1	4	1.3165	1.3321	0.085966	0.016808	0.75634	4	1.4283	1.4052	0.15198	3.9304e-07	1.8866e-05	4	1.0188	1.0837	0.19437	0.83411	4.2569	4	1.4792	1.4518	0.16447	1.4112e-05	0.0009314	4	1.2345	1.194	0.17355	6.7158e-05	0.0018804	4	1.8394	1.8552	0.5057	3.9214e-07	3.0587e-05	4	0.86714	0.91217	0.15042	0.0013983	0.03216
T07A9.9	T07A9.9	10	3	0.48806	0.47939	0.10788	0.00045208	0.031047	4	0.49596	0.44978	0.35847	1.1516e-06	4.8366e-05	4	0.63401	0.67159	0.24291	0.00033977	0.019027	3	0.57228	0.49796	0.16448	0.00037441	0.020218	3	0.47062	0.46265	0.045546	6.6085e-12	4.6259e-10	2	0.50854	0.50854	0.0094854	0.002942	0.16475	4	0.51312	0.57527	0.136	5.8521e-15	3.9794e-13
F56B3.2		5	4	0.85365	0.80909	0.19085	0.17923	4.2219	2	0.60663	0.60663	0.053373	0.0001403	0.0042089	4	0.62438	0.63227	0.22899	0.00022395	0.013437	4	0.90109	0.89677	0.06019	0.28716	4.3074	3	0.68848	0.6545	0.10037	1.2922e-06	5.2982e-05	4	0.94747	0.93104	0.19051	0.64159	6.293	3	0.94353	0.93258	0.17425	0.20048	1.3668
F55A8.1	egl-18	6	4	1.0298	0.98447	0.35378	0.93804	5.11	4	1.075	1.085	0.1606	0.28352	1.9846	4	0.93751	0.95701	0.1153	0.46976	4.2569	4	1.0486	0.97848	0.20309	0.61724	5.4903	4	0.98392	0.98123	0.18751	0.76274	2.0955	4	1.2923	1.3164	0.18875	0.013199	0.60713	4	0.92658	0.94618	0.067781	0.027132	0.40784
C06E7.3	sams-4	6	4	1.1919	1.1788	0.11169	0.15561	4.2219	4	1.3047	1.2635	0.14397	7.927e-05	0.0025367	4	1.1112	1.134	0.10121	0.19996	3.5992	4	1.349	1.2955	0.14641	0.00071914	0.035957	4	1.1985	1.179	0.06182	9.5023e-05	0.0024706	4	1.3881	1.3586	0.20198	0.0014975	0.094339	4	1.022	1.0232	0.0077667	0.46806	1.3668
H04M03.4	glf-1	5	3	0.82009	0.81793	0.045393	0.15078	4.2219	4	0.54394	0.50899	0.191	2.2926e-07	1.2151e-05	4	0.75389	0.71671	0.12224	0.0069948	0.29378	4	1.4915	1.421	0.43872	0.00013524	0.0082498	4	0.72522	0.74631	0.067896	6.5488e-07	2.8815e-05	4	0.95034	0.9817	0.18066	0.65869	6.293	4	0.88685	0.91878	0.1679	0.0077192	0.15438
F20D12.2	F20D12.2	7	4	0.56483	0.59167	0.076969	0.0004852	0.032509	4	0.4654	0.46703	0.064199	1.2775e-09	8.9426e-08	4	0.65398	0.64755	0.04752	0.00022553	0.013437	4	0.63879	0.64193	0.1719	0.00056382	0.028755	4	0.57651	0.55806	0.041756	3.6729e-11	2.4609e-09	4	0.6175	0.56499	0.21308	0.0017878	0.10727	4	0.62026	0.69415	0.16468	3.419e-11	1.9488e-09
T28C6.6	col-3	1	4	1.2393	1.1954	0.22292	0.081663	2.8582	4	1.5226	1.5314	0.2626	6.8429e-08	3.832e-06	4	1.1482	1.1354	0.05013	0.086239	2.3285	4	1.3465	1.2608	0.26962	0.0015118	0.069541	4	1.3371	1.3385	0.08494	1.5814e-08	8.3815e-07	4	1.3135	1.343	0.17047	0.0078887	0.40233	4	0.93889	0.93847	0.03351	0.052463	0.62956
Y11D7A.9		5	4	0.65343	0.60269	0.16361	0.0044088	0.22485	4	0.48128	0.5317	0.115	4.5511e-09	3.0492e-07	4	0.5887	0.61611	0.089432	2.6449e-05	0.0017985	4	1.4587	1.4056	0.14224	2.3431e-05	0.001523	4	0.75312	0.74534	0.1322	1.3191e-05	0.00044851	4	0.80568	0.83089	0.26857	0.10239	2.8592	4	1.0268	1.0279	0.038377	0.38699	1.3668
C02F4.2	tax-6	10	4	0.48116	0.48985	0.094976	6.4296e-05	0.0048865	4	0.57254	0.52766	0.3262	9.296e-06	0.00034395	4	0.35877	0.35145	0.033207	6.6192e-09	5.163e-07	4	0.6662	0.69726	0.12328	0.0010355	0.050739	4	0.60291	0.57525	0.083538	3.8538e-10	2.3123e-08	4	0.63875	0.63626	0.078283	0.0020939	0.12354	2	0.44627	0.44627	0.014278	2.3772e-14	1.5214e-12
H02I12.8	cyp-31A2	1	4	1.2938	1.3266	0.31534	0.03854	1.5801	4	1.6213	1.5439	0.3118	5.9805e-09	3.8873e-07	4	1.3231	1.3656	0.23625	0.0012052	0.061467	4	1.4283	1.4259	0.26268	0.00014191	0.0085143	4	1.4453	1.4064	0.13261	1.0137e-10	6.5891e-09	4	1.7318	1.8108	0.29339	4.1883e-07	3.225e-05	4	0.92755	0.94646	0.089612	0.035596	0.49835
Y57G11C.17	hhat-2	10	3	0.53805	0.35807	0.37894	0.0024422	0.14653	4	0.32549	0.19038	0.3311	1.5907e-09	1.0816e-07	2	0.46789	0.46789	0.24508	0.00013189	0.0083091	3	0.34249	0.25534	0.151	6.8659e-07	4.7374e-05	2	0.30875	0.30875	0.062992	1.9046e-12	1.3903e-10	0	NaN	NaN	NaN	NaN	NaN	4	0.34937	0.35373	0.056958	6.3446e-21	5.0756e-19
B0554.7	B0554.7	1	4	1.3119	1.3051	0.22027	0.022568	0.94785	4	1.4305	1.345	0.33016	8.9663e-06	0.00034072	4	1.2677	1.2438	0.17409	0.0044801	0.2016	4	0.97864	0.92936	0.1422	0.82101	5.4903	4	1.1979	1.2753	0.15905	0.00040555	0.0093276	4	1.41	1.4127	0.21612	0.00092529	0.061069	4	1.0386	1.0678	0.073867	0.23772	1.3668
R11G11.14	lipl-3	1	4	1.5806	1.4225	0.39014	0.00016336	0.012088	3	1.4767	1.5378	0.18382	8.5284e-07	3.8378e-05	3	1.1181	1.1803	0.23721	0.25869	3.9581	4	1.1487	1.0552	0.36324	0.17546	3.8601	4	1.4149	1.449	0.10544	2.3946e-10	1.4846e-08	4	1.5784	1.5328	0.36764	3.8554e-05	0.0027759	4	0.87205	0.87164	0.045639	0.00020734	0.0058097
K07C6.4	cyp-35B1	1	4	1.5878	1.5277	0.44949	0.00021164	0.01545	3	1.5188	1.4698	0.20969	2.5136e-07	1.2568e-05	4	1.0456	1.0718	0.14236	0.60154	4.2569	3	1.1558	1.2069	0.49654	0.23378	3.9862	4	1.2364	1.2109	0.13993	2.9508e-05	0.00088525	4	1.3941	1.4122	0.21288	0.0013496	0.086377	4	0.85573	0.85336	0.03186	3.5994e-05	0.0012958
K04A8.10	K04A8.10	1	3	1.4609	1.4038	0.3146	0.0041792	0.21732	4	1.4602	1.3959	0.20306	2.4097e-07	1.2289e-05	4	1.0834	1.1152	0.076436	0.33007	4.0428	4	1.2561	1.2464	0.23946	0.013697	0.47938	4	1.5164	1.4995	0.17666	1.3367e-11	9.2235e-10	4	1.42	1.4544	0.15238	0.00056427	0.037806	4	0.85854	0.86867	0.07384	0.00010054	0.0033601
T21C9.2	vps-54	2	4	0.9454	0.844	0.24532	0.55146	5.11	4	0.52004	0.54564	0.064674	1.3984e-08	8.8101e-07	4	0.75913	0.73165	0.085923	0.0074436	0.30519	4	1.0666	1.0609	0.18188	0.48955	5.4903	4	0.96432	0.97904	0.094145	0.44592	1.7837	4	1.0754	1.063	0.082335	0.49183	6.293	4	0.70619	0.7391	0.084233	1.7468e-10	9.782e-09
T19B10.1	cyp-29A2	1	4	1.3801	1.3152	0.228	0.0058882	0.29441	4	1.4684	1.4458	0.21609	2.2089e-07	1.1928e-05	4	1.1088	1.108	0.37522	0.29539	4.0428	4	1.1317	1.1327	0.29048	0.2048	3.9862	4	1.3077	1.3023	0.16219	7.0549e-07	2.9631e-05	3	1.1121	1.1392	0.24272	0.39331	6.293	3	0.94111	0.94139	0.0088862	0.09845	0.9995
F14H8.1	obr-2	3	1	0.68356	0.68356	0	0.16292	4.2219	3	0.17815	0.17255	0.065105	1.3817e-12	1.0777e-10	1	0.25653	0.25653	0	0.00010671	0.006936	3	0.35013	0.35849	0.060735	6.0619e-07	4.2433e-05	2	0.27844	0.27844	0.026933	5.2676e-13	3.8981e-11	3	0.41854	0.42708	0.085508	5.2242e-05	0.0037092	4	0.50189	0.48143	0.10946	4.792e-16	3.5461e-14
Y80D3A.5	cyp-42A1	5	4	0.79052	0.80009	0.15764	0.064363	2.3814	4	0.7618	0.70006	0.337	0.007133	0.17785	4	0.73994	0.70544	0.15538	0.00519	0.22836	4	1.254	1.3863	0.46589	0.036866	1.0322	4	0.90218	0.93463	0.13386	0.052259	0.47033	4	1.0258	1.0819	0.20644	0.82038	6.293	4	0.94567	0.94528	0.10164	0.11889	0.9995
F53H8.1	apm-3	2	4	0.9216	0.90283	0.091182	0.41225	5.0465	4	0.44939	0.44078	0.036531	5.3068e-10	3.7678e-08	4	0.99071	0.98547	0.17909	0.91672	4.2569	4	0.87497	0.9018	0.13558	0.18982	3.9862	4	0.83738	0.84955	0.047893	0.00085424	0.017555	4	0.89191	0.8715	0.09094	0.32705	5.5598	4	0.54735	0.56994	0.065904	6.2934e-16	4.5312e-14
T14F9.4	peb-1	6	4	1.0142	1.0359	0.12739	0.96355	5.11	4	0.90517	0.85487	0.1693	0.18068	1.4454	4	0.85867	0.75888	0.2094	0.12484	2.8712	4	1.4018	1.314	0.47847	0.0017309	0.077888	4	0.87761	0.86208	0.11146	0.013941	0.18123	4	1.2452	1.2503	0.35034	0.050725	1.8768	4	0.87299	0.87762	0.036449	0.00020108	0.0058097
K09C4.5	K09C4.5	1	4	1.7322	1.7488	0.6136	4.3361e-05	0.0033388	4	2.3297	2.4582	0.51955	1.4969e-14	1.1975e-12	4	1.8208	1.629	0.4634	1.4059e-08	1.0825e-06	4	1.2364	1.1492	0.25002	0.02282	0.6846	4	1.5477	1.56	0.11901	2.9575e-13	2.2477e-11	4	1.5744	1.5988	0.30076	2.4586e-05	0.0017948	4	0.91073	0.95403	0.096389	0.011871	0.21367
T19D2.2	prl-1	2	4	1.0872	1.0877	0.082263	0.57063	5.11	4	0.62045	0.62379	0.0254	1.1132e-06	4.7866e-05	4	1.0815	1.0195	0.26024	0.38699	4.2569	4	0.98626	0.99884	0.16912	0.88565	5.4903	4	0.81546	0.8023	0.10242	0.00037174	0.0089219	4	1.0091	0.94554	0.2867	0.93828	6.293	4	0.67231	0.69528	0.050436	2.721e-12	1.6054e-10
F14D12.2	unc-97	2	3	0.89586	0.90352	0.27588	0.38819	5.0465	4	1.1639	1.2534	0.42066	0.084357	0.92792	4	0.89875	0.91223	0.097177	0.24146	3.9581	4	1.0084	0.9517	0.18161	0.93039	5.4903	4	0.77524	0.79947	0.081649	2.1716e-05	0.00067319	4	0.99604	1.0893	0.21865	0.97227	6.293	4	0.83881	0.84672	0.055149	1.0348e-05	0.00039324
W01C8.6	cat-1	1	2	1.5634	1.5634	0.059925	0.002579	0.15216	3	1.5578	1.6614	0.29467	2.3273e-07	1.2151e-05	4	1.2982	1.2862	0.25201	0.0027899	0.13391	4	1.2773	1.1745	0.56985	0.037136	1.0322	4	1.4386	1.5068	0.18831	1.1317e-09	6.3956e-08	3	1.2559	1.2299	0.19034	0.05337	1.9213	4	0.8638	0.86257	0.076024	0.00017005	0.0051014
F13D11.1	acp-5	5	4	1.2576	1.2642	0.2173	0.059757	2.3305	4	0.59857	0.62291	0.091803	6.1371e-07	2.823e-05	4	1.0972	1.1034	0.21572	0.28877	4.0428	4	0.87171	0.91031	0.30311	0.22033	3.9862	4	1.2447	1.248	0.096379	7.5101e-06	0.00027036	4	1.0834	1.0829	0.10201	0.44908	6.293	4	0.74368	0.74656	0.050129	1.1686e-09	6.0767e-08
T13C5.1	daf-9	7	4	0.59854	0.57722	0.10682	0.0011355	0.072671	4	0.4079	0.41377	0.067382	1.1691e-10	8.5345e-09	4	0.66339	0.652	0.17264	0.00052334	0.027737	4	0.73166	0.72908	0.07478	0.0060934	0.21936	4	0.62085	0.60689	0.064835	7.7095e-10	4.5486e-08	4	0.80564	0.71927	0.24831	0.099119	2.8592	4	0.69538	0.7063	0.050913	1.8251e-11	1.0586e-09
K04E7.2	pept-1	3	3	0.15238	0.14666	0.01572	2.9979e-07	2.3384e-05	2	0.060673	0.060673	0.026611	9.8334e-12	7.375e-10	3	0.1975	0.18572	0.020463	1.3487e-09	1.0789e-07	4	0.202	0.20094	0.014844	3.0179e-10	2.3238e-08	3	0.18928	0.20433	0.032122	4.6161e-17	3.6467e-15	3	0.23218	0.23578	0.058875	6.1909e-07	4.7051e-05	4	0.45813	0.45478	0.044299	1.1371e-18	8.8694e-17
F22A3.5	ceh-60	8	4	1.2518	1.2663	0.16293	0.061509	2.3374	4	0.8714	0.8665	0.12607	0.063581	0.82655	4	1.3833	1.31	0.29769	0.00032315	0.018419	4	1.1453	1.2174	0.30257	0.16632	3.8253	4	0.90166	0.91217	0.082759	0.038673	0.4254	4	1.1258	1.1179	0.03078	0.25177	5.1317	4	0.66006	0.66027	0.036959	6.795e-13	4.077e-11
F22A3.4	ceh-60	8	4	1.2072	1.2214	0.21062	0.13304	3.8583	4	0.9825	0.97498	0.1341	0.79681	3.1244	4	1.4936	1.5531	0.29253	1.0236e-05	0.00071649	4	1.2323	1.2498	0.11275	0.017178	0.56689	4	0.83966	0.83247	0.03765	0.00093219	0.017712	4	1.296	1.3008	0.097172	0.01022	0.5008	4	0.72743	0.73773	0.078675	8.0584e-10	4.271e-08
C33D3.1	elt-2	3	4	0.23971	0.25317	0.090386	1.4357e-07	1.1342e-05	3	0.12506	0.1121	0.024974	2.1718e-13	1.7158e-11	4	0.36467	0.29133	0.23139	4.8679e-08	3.668e-06	4	0.27431	0.31957	0.099702	3.7594e-09	2.8572e-07	3	0.43383	0.42565	0.12718	5.0164e-12	3.6118e-10	3	0.32242	0.25681	0.12757	6.0201e-06	0.00045151	1	0.18931	0.18931	0	1.5964e-14	1.0377e-12
F59F5.2	glo-3	4	4	0.8153	0.75448	0.22301	0.10419	3.2741	4	0.56537	0.53624	0.069799	1.1168e-07	6.1422e-06	4	0.99624	1.0585	0.17689	0.96619	4.2569	4	0.68668	0.67818	0.10259	0.0017805	0.078342	4	0.70285	0.70333	0.020625	8.9679e-08	4.3943e-06	4	0.82271	0.77799	0.13849	0.11606	3.0175	4	0.40151	0.4015	0.020846	2.7458e-20	2.1692e-18
F28H6.2	F28H6.2	11	4	1.1609	1.1634	0.21386	0.25506	4.3814	4	1.4629	1.478	0.22492	3.2851e-07	1.6097e-05	4	1.4611	1.3425	0.4271	0.0001366	0.0084692	4	1.2019	1.1968	0.13422	0.037775	1.0322	4	1.2566	1.2889	0.11512	5.0311e-06	0.00018615	4	1.1874	1.1609	0.15087	0.098592	2.8592	4	0.8531	0.8719	0.073105	6.003e-05	0.0021011
F20D1.9	F20D1.9	1	4	1.4119	1.4975	0.27073	0.0034564	0.18319	4	1.5517	1.4918	0.20039	5.5056e-09	3.6337e-07	4	1.3291	1.2977	0.17232	0.00066498	0.034579	4	1.2331	1.1684	0.19791	0.020831	0.6666	4	1.2475	1.2648	0.17406	3.2329e-05	0.00093754	4	1.3286	1.2777	0.21996	0.0064503	0.34186	4	0.74502	0.75323	0.069601	2.5631e-09	1.3072e-07
T27A8.4	T27A8.4	8	4	1.1951	1.2131	0.18328	0.15547	4.2219	4	1.1416	1.241	0.32024	0.091564	0.92792	4	1.3397	1.3784	0.31259	0.0013098	0.065488	4	1.1955	1.181	0.13386	0.043811	1.0953	4	1.1613	1.2046	0.14659	0.002559	0.046063	3	1.3164	1.2715	0.11958	0.016936	0.74518	2	0.92526	0.92526	0.048056	0.090864	0.9995
T27B1.1	osm-1	1	3	1.3157	1.3264	0.28541	0.044932	1.7973	4	1.5443	1.4821	0.25036	2.2522e-08	1.3288e-06	4	1.4704	1.4174	0.30867	2.5522e-05	0.001761	4	1.3351	1.3364	0.18869	0.001317	0.061899	4	1.2564	1.25	0.17146	1.8147e-05	0.00058069	4	1.5564	1.4743	0.42346	0.00010446	0.0073125	3	0.93146	0.9954	0.13053	0.093424	0.9995
F38E9.4	F38E9.4	1	4	1.4833	1.4621	0.24565	0.00065033	0.042271	4	1.475	1.5422	0.16606	6.6173e-08	3.7719e-06	4	1.4353	1.2351	0.46412	0.00040612	0.02193	4	1.3668	1.4018	0.14956	0.00042741	0.022653	4	1.261	1.2639	0.10842	3.3157e-06	0.000126	3	1.2891	1.2649	0.10876	0.027751	1.1378	4	0.84319	0.81501	0.12329	0.00010354	0.0033601
T20F7.6	aakg-2	11	4	1.2098	1.2045	0.19202	0.12572	3.7717	4	1.1412	1.1762	0.45232	0.14984	1.3486	4	1.6571	1.6743	0.28007	5.0841e-08	3.7622e-06	4	1.3556	1.3522	0.084789	0.00047277	0.024584	4	1.1138	1.1441	0.0991	0.019779	0.23735	4	1.3459	1.3974	0.19267	0.0039775	0.21876	4	0.92731	0.93307	0.053463	0.02549	0.40784
F19B2.5		4	3	0.49011	0.52552	0.066518	0.00044996	0.031047	2	0.47104	0.47104	0.29329	6.5488e-06	0.0002554	4	2.1622	0.41528	3.6421	0.053038	1.6663	0	NaN	NaN	NaN	NaN	NaN	2	0.34518	0.34518	0.013164	6.1046e-12	4.3343e-10	1	0.39561	0.39561	0	0.00878	0.439	2	0.3795	0.3795	0.14001	1.004e-14	6.7265e-13
ZK909.2	kin-1	7	4	0.6893	0.62356	0.16833	0.0095265	0.45727	4	0.39074	0.39819	0.19365	4.9438e-10	3.5596e-08	4	0.59164	0.53633	0.15398	4.2601e-05	0.0028543	4	1.0249	0.97408	0.21979	0.79935	5.4903	4	0.80249	0.8032	0.014236	7.539e-05	0.0020355	4	0.868	0.87559	0.18022	0.24437	5.1317	4	0.6195	0.60554	0.094778	3.9326e-13	2.3989e-11
F56F3.4	F56F3.4	11	4	1.4172	1.393	0.27377	0.0031207	0.181	4	1.3737	1.3398	0.29917	4.2018e-05	0.0014286	4	1.2461	1.234	0.34985	0.019185	0.74821	4	1.3992	1.4161	0.2428	0.00028467	0.015941	4	1.2518	1.2519	0.070374	3.1234e-06	0.00012181	4	1.246	1.2087	0.17378	0.033722	1.3489	4	0.72253	0.72467	0.068949	3.5325e-10	1.9075e-08
F14E5.5	lips-10	1	4	1.5096	1.5942	0.47675	0.0012558	0.079113	4	1.4729	1.3864	0.45855	2.3255e-05	0.00083716	4	1.3056	1.2906	0.29117	0.0029207	0.13727	4	1.3822	1.4133	0.43149	0.0019076	0.082026	4	1.3854	1.3787	0.028874	3.1825e-10	1.9413e-08	4	1.3272	1.3463	0.2144	0.0065342	0.34186	4	0.87664	0.90363	0.1218	0.0014399	0.03216
ZK1127.2	acs-6	11	4	1.4019	1.3602	0.18075	0.0032406	0.181	4	1.3883	1.3764	0.3737	8.4272e-05	0.0026124	4	1.398	1.4209	0.31118	0.00023661	0.013724	4	1.449	1.4647	0.38323	0.00023469	0.013377	4	1.3762	1.3737	0.074626	1.122e-09	6.3956e-08	4	1.3572	1.3442	0.16167	0.0027749	0.15817	4	0.82064	0.83456	0.076315	3.2297e-06	0.00012919
F55A8.2	egl-4	8	3	1.5373	1.516	0.080087	0.00058339	0.038504	4	1.0102	1.0764	0.40078	0.90994	3.1244	4	1.1717	1.1642	0.15944	0.05723	1.6663	3	1.2889	1.1678	0.46587	0.028236	0.81885	4	1.3117	1.3026	0.096102	1.0098e-07	4.8471e-06	4	1.0359	1.1496	0.33261	0.76653	6.293	4	0.85375	0.83671	0.10618	0.00015115	0.0046856
B0554.6	dod-20	7	3	0.41003	0.40963	0.085722	8.4903e-05	0.0063677	4	0.75356	0.71096	0.42601	0.011937	0.23875	4	0.40904	0.37121	0.090401	4.8263e-08	3.668e-06	4	0.42153	0.39475	0.10267	3.9659e-07	2.8555e-05	4	1.086	1.2316	0.32443	0.20997	1.0499	4	0.69537	0.67385	0.25136	0.012018	0.56555	4	0.7093	0.64086	0.18971	6.5151e-08	2.8666e-06
C18G1.2	elt-7	1	4	1.3175	1.275	0.24111	0.02119	0.91116	4	1.8972	1.5071	1.1095	2.9367e-05	0.0010278	3	1.2049	1.299	0.18272	0.049126	1.6211	4	1.1342	1.0435	0.34994	0.2157	3.9862	4	1.2532	1.2711	0.055779	2.3377e-06	9.3509e-05	3	1.264	1.1922	0.37034	0.061062	2.0737	4	0.85698	0.84054	0.07915	9.8825e-05	0.0033601
C32E12.4	CRF1 like	11	4	1.3813	1.2682	0.26748	0.0064564	0.31636	4	1.3224	1.3308	0.4374	0.001615	0.043606	4	1.2029	1.1803	0.22327	0.031843	1.1145	4	1.6102	1.4825	0.73817	0.00022102	0.012819	4	1.2828	1.3159	0.086272	5.2685e-07	2.3708e-05	4	1.3968	1.3805	0.26839	0.001609	0.099755	4	0.87357	0.88617	0.11395	0.00094445	0.022667
kat-1	kat-1	9	4	2.1027	1.9726	0.41927	2.2196e-09	1.7756e-07	4	1.2104	1.1838	0.25619	0.0088045	0.1937	4	1.5775	1.5741	0.070362	6.8582e-08	5.0065e-06	4	2.543	2.9028	0.93509	2.0425e-10	1.5932e-08	4	2.107	2.1004	0.28489	1.088e-18	8.7043e-17	4	1.7138	1.7126	0.13196	1.9181e-07	1.5153e-05	4	1.2346	1.2187	0.12658	1.8303e-07	7.8701e-06
